# Supplementary material for: Interferon regulatory factor 8 regulates caspase-1 expression to facilitate Epstein-Barr virus reactivation in response to B cell receptor stimulation and chemical induction
Source: PLoS Pathog. 2018 Jan 22;14(1):e1006868. doi: 10.1371/journal.ppat.1006868 (PMC5794192; doi:10.1371/journal.ppat.1006868)
Supplement: S1 Table — A. The transcription level of all the genes identified in IRF8-sg2 and NC cell lines. B. Differentially expressed genes between IRF8-sg2 and NC cell lines. (XLSX) [file ppat.1006868.s001.xlsx]

## Sheet: S1A Table
S1A Table. The transcription level of all the genes identified in IRF8-sg2 and NC cell lines.
gene_id	gene	locus	status	NC (RPKM)	IRF8-sg2 (RPKM)	log2(fold_change: IRF8-sg2/NC)	test_stat	p_value	q_value	significant
ENSG00000000938.8	FGR	chr1:27938574-27961788	OK	31.5047	22.6595	-0.475452	-2.42648	5e-05	0.0015538	yes
ENSG00000001630.11	CYP51A1	chr7:91741464-91810039	OK	14.6729	25.5913	0.802501	4.09068	5e-05	0.0015538	yes
ENSG00000003400.10	CASP10	chr2:202047603-202094129	OK	0.318187	1.73187	2.44438	2.3733	5e-05	0.0015538	yes
ENSG00000005961.13	ITGA2B	chr17:42449547-42466873	OK	0.661579	0.0403609	-4.03488	-0.444439	5e-05	0.0015538	yes
ENSG00000007933.8	FMO3	chr1:171060017-171086959	OK	5.49953	1.61264	-1.76988	-3.32314	5e-05	0.0015538	yes
ENSG00000007944.10	MYLIP	chr6:16129355-16148479	OK	26.3059	19.3907	-0.440016	-2.50533	5e-05	0.0015538	yes
ENSG00000008282.3	SYPL1	chr7:105730948-105753022	OK	94.725	67.4682	-0.489537	-2.19128	5e-05	0.0015538	yes
ENSG00000009790.10	TRAF3IP3	chr1:209929376-209957904	OK	10.0446	5.13913	-0.966817	-2.48719	5e-05	0.0015538	yes
ENSG00000013016.10	EHD3	chr2:31456879-31492313	OK	1.66828	0.439586	-1.92414	-5.89132	5e-05	0.0015538	yes
ENSG00000019582.10	CD74	chr5:149781199-149792492	OK	2891.68	2042.74	-0.501405	-2.98073	5e-05	0.0015538	yes
ENSG00000022267.12	FHL1	chrX:135229558-135293518	OK	0.613975	1.87311	1.60918	2.08454	5e-05	0.0015538	yes
ENSG00000023318.7	ERP44	chr9:102741460-102861322	OK	23.0077	13.3865	-0.781342	-4.85561	5e-05	0.0015538	yes
ENSG00000024862.12	CCDC28A	chr6:139094656-139114456	OK	13.3626	18.1601	0.442573	2.424	5e-05	0.0015538	yes
ENSG00000026751.12	SLAMF7	chr1:160709036-160724611	OK	1.4833	0.226686	-2.71004	-2.29904	5e-05	0.0015538	yes
ENSG00000031691.6	CENPQ	chr6:49431090-49460820	OK	8.33008	13.4493	0.691125	3.65648	5e-05	0.0015538	yes
ENSG00000034063.9	UHRF1	chr19:4903091-4962165	OK	8.26257	11.4937	0.476182	2.69643	5e-05	0.0015538	yes
ENSG00000034510.4	TMSB10	chr2:85048773-85134132	OK	626.698	478.209	-0.39013	-2.50193	5e-05	0.0015538	yes
ENSG00000039560.9	RAI14	chr5:34656341-34832732	OK	0.821534	0.0974517	-3.07556	-0.489813	5e-05	0.0015538	yes
ENSG00000042980.8	ADAM28	chr8:24151552-24769586	OK	4.72967	0.983049	-2.2664	-4.154	5e-05	0.0015538	yes
ENSG00000048052.17	HDAC9	chr7:18126571-19042039	OK	7.72097	2.06479	-1.90279	-2.80353	5e-05	0.0015538	yes
ENSG00000048462.6	TNFRSF17	chr16:12021229-12070500	OK	47.3629	13.7615	-1.78312	-8.10752	5e-05	0.0015538	yes
ENSG00000049319.2	SRD5A2	chr2:31747549-31806136	OK	0.707049	0.241468	-1.54998	-2.75738	5e-05	0.0015538	yes
ENSG00000050405.9	LIMA1	chr12:50569570-50677329	OK	48.4826	22.5208	-1.10621	-3.72565	5e-05	0.0015538	yes
ENSG00000051108.10	HERPUD1	chr16:56965959-56977798	OK	415.659	288.045	-0.529108	-2.50091	5e-05	0.0015538	yes
ENSG00000052802.8	MSMO1	chr4:166248774-166264312	OK	14.4314	45.2576	1.64894	7.36986	5e-05	0.0015538	yes
ENSG00000056558.6	TRAF1	chr9:123664670-123691451	OK	7.29978	3.77527	-0.951272	-5.0667	5e-05	0.0015538	yes
ENSG00000063587.12	ZNF275	chrX:152599612-152625568	OK	14.0294	20.8482	0.571465	2.96356	5e-05	0.0015538	yes
ENSG00000064201.11	TSPAN32	chr11:2316874-2339430	OK	0.462628	2.01277	2.12126	1.68249	5e-05	0.0015538	yes
ENSG00000064787.8	BCAS1	chr20:52553315-52687304	OK	3.05418	1.43892	-1.08579	-2.98004	5e-05	0.0015538	yes
ENSG00000065308.4	TRAM2	chr6:52285105-52441713	OK	6.08212	8.80863	0.534343	2.93928	5e-05	0.0015538	yes
ENSG00000066855.11	MTFR1	chr8:66556968-66754557	OK	69.0011	116.758	0.758832	2.53602	5e-05	0.0015538	yes
ENSG00000069493.10	CLEC2D	chr12:9817564-9848823	OK	37.7564	61.9563	0.71453	2.49174	5e-05	0.0015538	yes
ENSG00000070985.9	TRPM5	chr11:2425744-2444275	OK	1.93005	1.24739	-0.629724	-2.41511	5e-05	0.0015538	yes
ENSG00000072694.14	FCGR2B	chr1:161475219-161648444	OK	4.49779	0.598461	-2.90989	-4.26876	5e-05	0.0015538	yes
ENSG00000075702.12	WDR62	chr19:36545782-36596008	OK	13.3362	18.8853	0.501915	2.72831	5e-05	0.0015538	yes
ENSG00000076043.5	REXO2	chr11:114262164-114321001	OK	102.481	152.598	0.574379	2.8008	5e-05	0.0015538	yes
ENSG00000076248.6	UNG	chr12:109535378-109548797	OK	16.9396	28.4606	0.748565	4.41608	5e-05	0.0015538	yes
ENSG00000077420.11	APBB1IP	chr10:26727131-26856732	OK	50.8505	66.7648	0.392826	2.46218	5e-05	0.0015538	yes
ENSG00000079459.8	FDFT1	chr8:11653081-11696818	OK	126.804	325.64	1.36068	6.81892	5e-05	0.0015538	yes
ENSG00000080166.11	DCT	chr13:95089557-95131936	OK	10.0008	5.56682	-0.845193	-4.16757	5e-05	0.0015538	yes
ENSG00000084110.6	HAL	chr12:96366439-96390143	OK	0.70822	2.56948	1.85921	1.94465	5e-05	0.0015538	yes
ENSG00000084710.9	EFR3B	chr2:25264998-25378243	OK	1.63151	0.910324	-0.841754	-2.56136	5e-05	0.0015538	yes
ENSG00000085491.11	SLC25A24	chr1:108676657-108744113	OK	0.908097	0.300267	-1.5966	-3.86758	5e-05	0.0015538	yes
ENSG00000085840.8	ORC1	chr1:52838500-52870131	OK	10.3812	14.4466	0.476749	2.79479	5e-05	0.0015538	yes
ENSG00000086730.12	LAT2	chr7:73613981-73644161	OK	21.1057	33.6432	0.672683	3.12668	5e-05	0.0015538	yes
ENSG00000088305.14	DNMT3B	chr20:31350190-31397162	OK	16.5786	24.6569	0.572675	3.55661	5e-05	0.0015538	yes
ENSG00000088340.11	FER1L4	chr20:34146506-34195484	OK	15.7851	5.57951	-1.50035	-2.17638	5e-05	0.0015538	yes
ENSG00000088367.16	EPB41L1	chr20:34679425-34820721	OK	5.52417	0.964551	-2.51783	-3.05604	5e-05	0.0015538	yes
ENSG00000088888.13	MAVS	chr20:3827486-3849280	OK	21.2973	29.7593	0.48267	2.65696	5e-05	0.0015538	yes
ENSG00000089060.7	SLC8B1	chr12:113736563-113827203	OK	13.2733	22.1775	0.74057	2.43844	5e-05	0.0015538	yes
ENSG00000089169.10	RPH3A	chr12:113008183-113336686	OK	1.05113	0.179818	-2.54732	-0.948365	5e-05	0.0015538	yes
ENSG00000090661.7	CERS4	chr19:8271619-8327305	OK	79.5078	109.155	0.457213	2.36272	5e-05	0.0015538	yes
ENSG00000090975.8	PITPNM2	chr12:123468026-123634562	OK	5.05783	8.31874	0.717847	3.11651	5e-05	0.0015538	yes
ENSG00000091490.6	SEL1L3	chr4:25749054-25931435	OK	98.8366	52.3091	-0.917984	-2.38316	5e-05	0.0015538	yes
ENSG00000091844.3	RGS17	chr6:153325593-153452384	OK	0.533061	0.0986936	-2.43327	-2.57606	5e-05	0.0015538	yes
ENSG00000092470.7	WDR76	chr15:44119160-44160617	OK	27.2645	39.6784	0.541333	2.60963	5e-05	0.0015538	yes
ENSG00000093009.5	CDC45	chr22:19466981-19508135	OK	26.9829	42.5695	0.657773	2.41328	5e-05	0.0015538	yes
ENSG00000095585.12	BLNK	chr10:97889471-98031344	OK	21.8715	11.4501	-0.933692	-2.36341	5e-05	0.0015538	yes
ENSG00000096092.5	TMEM14A	chr6:52535906-52551386	OK	50.0397	37.1182	-0.430946	-2.51548	5e-05	0.0015538	yes
ENSG00000099194.5	SCD	chr10:102106880-102124591	OK	30.6428	63.1858	1.04405	6.30668	5e-05	0.0015538	yes
ENSG00000100055.16	CYTH4	chr22:37678067-37711382	OK	11.5257	6.32144	-0.866536	-2.29415	5e-05	0.0015538	yes
ENSG00000100075.5	SLC25A1	chr22:19163094-19166343	OK	26.6325	35.912	0.431279	2.3126	5e-05	0.0015538	yes
ENSG00000100162.10	CENPM	chr22:42334724-42343168	OK	56.1959	84.1045	0.581717	2.87386	5e-05	0.0015538	yes
ENSG00000100365.10	NCF4	chr22:37243414-37274057	OK	20.8605	11.3494	-0.878153	-4.63476	5e-05	0.0015538	yes
ENSG00000100401.15	RANGAP1	chr22:41641614-41682255	OK	42.1995	60.0956	0.510035	3.22577	5e-05	0.0015538	yes
ENSG00000100721.6	TCL1A	chr14:96176303-96223993	OK	558.355	340.205	-0.71478	-3.67438	5e-05	0.0015538	yes
ENSG00000101160.9	CTSZ	chr20:57570239-57582302	OK	47.8614	35.7033	-0.422803	-2.47202	5e-05	0.0015538	yes
ENSG00000101307.11	SIRPB1	chr20:1497404-1600707	OK	1.10048	0.0105529	-6.70434	-0.235164	5e-05	0.0015538	yes
ENSG00000101400.5	SNTA1	chr20:31995760-32031698	OK	13.1818	8.86875	-0.571746	-3.18838	5e-05	0.0015538	yes
ENSG00000101945.12	SUV39H1	chrX:48553944-48595570	OK	14.849	21.7491	0.550594	2.65992	5e-05	0.0015538	yes
ENSG00000102390.6	PBDC1	chrX:75392770-75398039	OK	12.2849	8.14291	-0.593273	-2.61318	5e-05	0.0015538	yes
ENSG00000102466.11	FGF14	chr13:102104965-103054807	OK	1.24142	0.458383	-1.43736	-2.34471	5e-05	0.0015538	yes
ENSG00000102804.10	TSC22D1	chr13:45007654-45151283	OK	50.7879	32.6309	-0.638246	-3.35596	5e-05	0.0015538	yes
ENSG00000103187.6	COTL1	chr16:84599199-84651683	OK	136.39	106.372	-0.358621	-2.2875	5e-05	0.0015538	yes
ENSG00000103647.8	CORO2B	chr15:68871307-69020145	OK	6.26851	4.23595	-0.565439	-2.97937	5e-05	0.0015538	yes
ENSG00000104442.5	ARMC1	chr8:66514693-66546442	OK	30.4046	39.1722	0.365537	2.27511	5e-05	0.0015538	yes
ENSG00000104549.7	SQLE	chr8:126010738-126034525	OK	25.8069	62.2629	1.27062	5.85869	5e-05	0.0015538	yes
ENSG00000105048.12	TNNT1	chr19:55644161-55660722	OK	2.02599	0.324371	-2.64291	-1.25056	5e-05	0.0015538	yes
ENSG00000105357.11	MYH14	chr19:50691442-50813802	OK	0.555367	0.144901	-1.93837	-2.91017	5e-05	0.0015538	yes
ENSG00000105409.11	ATP1A3	chr19:42470733-42501649	OK	36.2581	48.8256	0.429335	2.20511	5e-05	0.0015538	yes
ENSG00000105640.8	RPL18A	chr19:17970684-17974962	OK	69.4005	44.8477	-0.629913	-2.72973	5e-05	0.0015538	yes
ENSG00000106236.3	NPTX2	chr7:98246608-98259180	OK	13.1838	8.90874	-0.565474	-3.15109	5e-05	0.0015538	yes
ENSG00000106541.7	AGR2	chr7:16831434-16873057	OK	11.5516	4.38496	-1.39746	-4.68823	5e-05	0.0015538	yes
ENSG00000106952.3	TNFSF8	chr9:117656002-117692697	OK	20.5239	11.4297	-0.844509	-3.22919	5e-05	0.0015538	yes
ENSG00000107018.6	RLN1	chr9:5334968-5339873	OK	3.94868	2.10271	-0.909123	-2.50675	5e-05	0.0015538	yes
ENSG00000107362.9	ABHD17B	chr9:74477367-74525847	OK	13.2382	18.7918	0.505399	2.62951	5e-05	0.0015538	yes
ENSG00000108387.10	2016-09-04	chr17:56597197-56769416	OK	0.471915	0.0582698	-3.01771	-0.379482	5e-05	0.0015538	yes
ENSG00000108823.11	SGCA	chr17:48240883-48258539	OK	2.92929	0.844248	-1.79481	-1.76549	5e-05	0.0015538	yes
ENSG00000109046.10	WSB1	chr17:25621101-25640657	OK	59.5591	131.676	1.1446	5.29578	5e-05	0.0015538	yes
ENSG00000109466.9	KLHL2	chr4:165995573-166244308	OK	22.2732	37.1433	0.737791	3.35371	5e-05	0.0015538	yes
ENSG00000109689.10	STIM2	chr4:26859299-27027003	OK	184.871	78.6663	-1.2327	-4.19428	5e-05	0.0015538	yes
ENSG00000110042.3	DTX4	chr11:58938902-58980424	OK	14.1075	25.6806	0.864214	4.47984	5e-05	0.0015538	yes
ENSG00000110876.8	SELPLG	chr12:109015685-109035094	OK	1.3149	0.677179	-0.957341	-2.67925	5e-05	0.0015538	yes
ENSG00000110881.7	ASIC1	chr12:50451330-50477394	OK	0.83567	0.149754	-2.48034	-1.43376	5e-05	0.0015538	yes
ENSG00000110921.7	MVK	chr12:109991541-110035067	OK	4.99246	11.9475	1.25889	2.83299	5e-05	0.0015538	yes
ENSG00000111424.6	VDR	chr12:48235319-48336831	OK	3.3982	0.857368	-1.98678	-4.76327	5e-05	0.0015538	yes
ENSG00000112039.3	FANCE	chr6:35420137-35434880	OK	7.84105	13.2171	0.753292	4.21738	5e-05	0.0015538	yes
ENSG00000112149.5	CD83	chr6:14117871-14137149	OK	39.2046	25.6905	-0.609784	-3.78106	5e-05	0.0015538	yes
ENSG00000112290.8	WASF1	chr6:110421021-110501207	OK	23.3836	16.4734	-0.50536	-2.87642	5e-05	0.0015538	yes
ENSG00000112297.10	AIM1	chr6:106959729-107018326	OK	13.0461	20.5223	0.653572	2.90719	5e-05	0.0015538	yes
ENSG00000112343.8	TRIM38	chr6:25963029-26002003	OK	10.136	6.63522	-0.611271	-3.37007	5e-05	0.0015538	yes
ENSG00000112406.4	HECA	chr6:139456248-139613276	OK	12.2044	15.8605	0.378038	2.20047	5e-05	0.0015538	yes
ENSG00000112799.4	LY86	chr6:6346697-6655216	OK	8.48722	4.09951	-1.04984	-3.55894	5e-05	0.0015538	yes
ENSG00000112972.10	HMGCS1	chr5:43287702-43313614	OK	15.73	48.0174	1.61004	7.46686	5e-05	0.0015538	yes
ENSG00000113161.11	HMGCR	chr5:74615979-74657929	OK	20.4842	50.8821	1.31264	3.58077	5e-05	0.0015538	yes
ENSG00000114279.9	FGF12	chr3:191857183-192485553	OK	9.19266	29.7607	1.69485	6.07009	5e-05	0.0015538	yes
ENSG00000114554.7	PLXNA1	chr3:126707436-126756235	OK	2.94532	8.11212	1.46165	2.10781	5e-05	0.0015538	yes
ENSG00000114739.9	ACVR2B	chr3:38492517-38534633	OK	1.47129	2.17025	0.560781	3.01288	5e-05	0.0015538	yes
ENSG00000115159.11	GPD2	chr2:157291801-157470247	OK	2.87058	0.835863	-1.78	-2.01995	5e-05	0.0015538	yes
ENSG00000115165.5	CYTIP	chr2:158271130-158345473	OK	21.7109	38.5485	0.828258	4.36021	5e-05	0.0015538	yes
ENSG00000115919.10	KYNU	chr2:143635066-143799890	OK	3.28574	0.406158	-3.01611	-3.54481	5e-05	0.0015538	yes
ENSG00000115956.9	PLEK	chr2:68588345-68624585	OK	11.7674	6.52402	-0.850965	-3.26648	5e-05	0.0015538	yes
ENSG00000116017.6	ARID3A	chr19:925780-975939	OK	15.12	28.7231	0.925757	2.80593	5e-05	0.0015538	yes
ENSG00000116852.10	KIF21B	chr1:200938519-200992828	OK	8.16697	11.0633	0.437904	2.6559	5e-05	0.0015538	yes
ENSG00000116874.7	WARS2	chr1:119573838-119869926	OK	4.21464	6.66367	0.660905	2.62846	5e-05	0.0015538	yes
ENSG00000117091.5	CD48	chr1:160639937-160681641	OK	32.6466	24.2612	-0.428278	-2.41848	5e-05	0.0015538	yes
ENSG00000117228.9	GBP1	chr1:89518001-89531043	OK	2.43783	1.17037	-1.05864	-2.24837	5e-05	0.0015538	yes
ENSG00000117289.7	TXNIP	chr1:145438468-145442635	OK	73.4224	22.983	-1.67565	-8.51084	5e-05	0.0015538	yes
ENSG00000117450.9	PRDX1	chr1:45959537-45988719	OK	1204.47	872.943	-0.464442	-2.9232	5e-05	0.0015538	yes
ENSG00000117614.5	SYF2	chr1:25549169-25558993	OK	40.0576	54.8386	0.453114	2.44071	5e-05	0.0015538	yes
ENSG00000117707.11	PROX1	chr1:213991093-214214595	OK	4.07911	2.35237	-0.794141	-3.02043	5e-05	0.0015538	yes
ENSG00000118193.7	KIF14	chr1:200520627-200589862	OK	6.22699	8.93404	0.520779	3.15457	5e-05	0.0015538	yes
ENSG00000118496.4	FBXO30	chr6:146114637-146135889	OK	3.82595	5.24322	0.454637	2.69003	5e-05	0.0015538	yes
ENSG00000118513.14	MYB	chr6:135502452-135540311	OK	19.8064	34.6396	0.806453	3.33266	5e-05	0.0015538	yes
ENSG00000118922.12	KLF12	chr13:74260225-74708394	OK	7.61716	12.3446	0.696557	2.30201	5e-05	0.0015538	yes
ENSG00000118939.13	UCHL3	chr13:76123618-76434004	OK	114.156	82.4156	-0.470021	-2.59148	5e-05	0.0015538	yes
ENSG00000119004.10	CYP20A1	chr2:204103662-204163009	OK	3.07176	5.00389	0.703985	2.46203	5e-05	0.0015538	yes
ENSG00000119771.10	KLHL29	chr2:23608087-23931481	OK	3.40924	1.95735	-0.800549	-3.81318	5e-05	0.0015538	yes
ENSG00000120278.10	PLEKHG1	chr6:150920998-151164799	OK	3.06347	1.16704	-1.39231	-4.85358	5e-05	0.0015538	yes
ENSG00000120280.5	CXorf21	chrX:30576940-30595961	OK	3.64645	1.4752	-1.30558	-4.83294	5e-05	0.0015538	yes
ENSG00000120645.7	IQSEC3	chr12:175930-291565	OK	0.780895	0.0280193	-4.80063	-0.614609	5e-05	0.0015538	yes
ENSG00000120669.11	SOHLH2	chr13:36742344-36871979	OK	1.2444	0.331462	-1.90854	-4.35112	5e-05	0.0015538	yes
ENSG00000120903.6	CHRNA2	chr8:27317278-27337400	OK	0.3008	1.33654	2.15162	1.83161	5e-05	0.0015538	yes
ENSG00000121552.3	CSTA	chr3:122044090-122060819	OK	55.0596	37.3585	-0.559559	-3.1578	5e-05	0.0015538	yes
ENSG00000121858.6	TNFSF10	chr3:172223297-172241297	OK	4.90541	2.34845	-1.06267	-2.56506	5e-05	0.0015538	yes
ENSG00000121966.6	CXCR4	chr2:136871918-136875735	OK	219.821	287.619	0.387831	2.5469	5e-05	0.0015538	yes
ENSG00000122042.9	UBL3	chr13:30338507-30424821	OK	8.79758	6.08195	-0.532573	-3.07258	5e-05	0.0015538	yes
ENSG00000122367.15	LDB3	chr10:88428205-88495825	OK	0.842813	0.161098	-2.38727	-1.84024	5e-05	0.0015538	yes
ENSG00000122862.4	SRGN	chr10:70847861-70864567	OK	9.41308	4.58467	-1.03785	-4.4064	5e-05	0.0015538	yes
ENSG00000122986.9	HVCN1	chr12:111051831-111142755	OK	12.7252	7.18555	-0.824515	-3.44584	5e-05	0.0015538	yes
ENSG00000123130.12	ACOT9	chrX:23720369-23784592	OK	1.12764	0.376793	-1.58146	-1.78044	5e-05	0.0015538	yes
ENSG00000123159.11	GIPC1	chr19:14588571-14606944	OK	17.3334	7.06696	-1.29439	-2.32577	5e-05	0.0015538	yes
ENSG00000124097.7	HMGB1P1	chr20:56063447-56064083	OK	11.4782	5.11054	-1.16735	-4.14654	5e-05	0.0015538	yes
ENSG00000124203.5	ZNF831	chr20:57766074-57834168	OK	1.13689	0.638636	-0.832022	-3.8141	5e-05	0.0015538	yes
ENSG00000124772.7	CPNE5	chr6:36708551-36807778	OK	27.8716	8.90744	-1.64572	-5.82927	5e-05	0.0015538	yes
ENSG00000125245.8	GPR18	chr13:99853027-100038688	OK	117.974	48.3193	-1.2878	-3.95153	5e-05	0.0015538	yes
ENSG00000125319.10	C17orf53	chr17:42219273-42239844	OK	3.49026	5.86125	0.747873	2.56458	5e-05	0.0015538	yes
ENSG00000125510.11	OPRL1	chr20:62711525-62731996	OK	2.90212	4.27369	0.558378	2.71572	5e-05	0.0015538	yes
ENSG00000125834.8	STK35	chr20:2082256-2157684	OK	12.2611	15.5684	0.344529	2.15062	5e-05	0.0015538	yes
ENSG00000125868.11	DSTN	chr20:17550507-17590564	OK	220.335	331.346	0.588639	3.63883	5e-05	0.0015538	yes
ENSG00000125885.9	MCM8	chr20:5931297-5975852	OK	40.3619	54.6297	0.436693	2.81537	5e-05	0.0015538	yes
ENSG00000125898.8	FAM110A	chr20:814357-838106	OK	28.5283	42.7643	0.584014	3.4872	5e-05	0.0015538	yes
ENSG00000126216.8	TUBGCP3	chr13:113139324-113242481	OK	41.9333	56.1673	0.421636	2.36829	5e-05	0.0015538	yes
ENSG00000126353.3	CCR7	chr17:38710020-38721724	OK	1.63561	0.562487	-1.53994	-2.45924	5e-05	0.0015538	yes
ENSG00000126458.3	RRAS	chr19:50138548-50143458	OK	12.0803	7.967	-0.600548	-2.6394	5e-05	0.0015538	yes
ENSG00000126709.10	IFI6	chr1:27992571-27998729	OK	68.9376	38.197	-0.851831	-4.92134	5e-05	0.0015538	yes
ENSG00000126759.8	CFP	chrX:47483611-47489704	OK	4.04217	1.655	-1.2883	-2.51548	5e-05	0.0015538	yes
ENSG00000127325.14	BEST3	chr12:70037139-70093256	OK	69.1523	151.869	1.13498	4.26324	5e-05	0.0015538	yes
ENSG00000127666.8	TICAM1	chr19:4815943-4831716	OK	41.9193	30.7612	-0.446506	-2.80408	5e-05	0.0015538	yes
ENSG00000127831.6	VIL1	chr2:219283814-219433084	OK	4.19921	1.38388	-1.6014	-2.28996	5e-05	0.0015538	yes
ENSG00000128040.6	SPINK2	chr4:57676025-57687908	OK	49.1001	23.0869	-1.08865	-4.06169	5e-05	0.0015538	yes
ENSG00000128322.6	IGLL1	chr22:23909250-23922495	OK	96.7166	258.662	1.41923	8.26802	5e-05	0.0015538	yes
ENSG00000128656.9	CHN1	chr2:175664090-175870097	OK	9.22602	3.2489	-1.50576	-4.08285	5e-05	0.0015538	yes
ENSG00000128965.7	CHAC1	chr15:41245159-41248710	OK	14.9284	21.7747	0.544598	2.45076	5e-05	0.0015538	yes
ENSG00000129667.8	RHBDF2	chr17:74466972-74497872	OK	31.0039	17.687	-0.809761	-2.60278	5e-05	0.0015538	yes
ENSG00000130066.12	SAT1	chrX:23801289-23804343	OK	83.1769	57.3916	-0.535344	-3.17055	5e-05	0.0015538	yes
ENSG00000130164.7	LDLR	chr19:11200037-11266484	OK	24.6103	53.62	1.12351	2.32892	5e-05	0.0015538	yes
ENSG00000130529.11	TRPM4	chr19:49660997-49715093	OK	21.5289	10.7228	-1.0056	-3.56758	5e-05	0.0015538	yes
ENSG00000130592.9	LSP1	chr11:1874199-1913497	OK	83.5383	43.5185	-0.940807	-3.39434	5e-05	0.0015538	yes
ENSG00000130766.4	SESN2	chr1:28586037-28609002	OK	13.082	18.8408	0.526276	3.18559	5e-05	0.0015538	yes
ENSG00000131095.7	GFAP	chr17:42923720-42994305	OK	0.831528	0.179788	-2.20947	-0.420791	5e-05	0.0015538	yes
ENSG00000131142.9	CCL25	chr19:8117650-8127534	OK	8.79407	0.438276	-4.32662	-4.53563	5e-05	0.0015538	yes
ENSG00000131370.11	SH3BP5	chr3:15295690-15382875	OK	11.8955	5.37212	-1.14686	-4.59908	5e-05	0.0015538	yes
ENSG00000131401.7	NAPSB	chr19:50815193-50886239	OK	97.8408	34.3471	-1.51025	-6.27721	5e-05	0.0015538	yes
ENSG00000131409.8	LRRC4B	chr19:51020148-51071302	OK	1.90184	0.864152	-1.13804	-3.81478	5e-05	0.0015538	yes
ENSG00000132185.12	FCRLA	chr1:161676761-161684142	OK	107.805	31.2682	-1.78566	-9.51017	5e-05	0.0015538	yes
ENSG00000132357.9	CARD6	chr5:40841285-40860275	OK	0.949515	0.480905	-0.98144	-2.9366	5e-05	0.0015538	yes
ENSG00000132467.2	UTP3	chr4:71554195-71556267	OK	87.0027	60.5056	-0.523991	-3.35546	5e-05	0.0015538	yes
ENSG00000132640.10	BTBD3	chr20:11871370-11907257	OK	24.5283	67.5789	1.46213	5.71377	5e-05	0.0015538	yes
ENSG00000132823.6	OSER1	chr20:42825135-42839431	OK	43.0485	56.6255	0.395491	2.44466	5e-05	0.0015538	yes
ENSG00000132842.9	AP3B1	chr5:77296348-77590579	OK	34.318	20.7899	-0.723082	-2.52482	5e-05	0.0015538	yes
ENSG00000132965.5	ALOX5AP	chr13:31309644-31338556	OK	71.8718	43.7962	-0.71462	-4.21335	5e-05	0.0015538	yes
ENSG00000133065.6	SLC41A1	chr1:205758220-205782876	OK	28.5961	40.0565	0.486216	2.27022	5e-05	0.0015538	yes
ENSG00000133112.12	TPT1	chr13:45911007-45965872	OK	4008.1	2994.88	-0.420419	-2.61388	5e-05	0.0015538	yes
ENSG00000133318.9	RTN3	chr11:63448917-63527363	OK	62.0669	83.8512	0.434008	2.48356	5e-05	0.0015538	yes
ENSG00000133321.6	RARRES3	chr11:63304280-63313934	OK	5.94562	2.41089	-1.30226	-3.24387	5e-05	0.0015538	yes
ENSG00000133639.3	BTG1	chr12:92378755-92583436	OK	24.9712	44.73	0.840977	2.75456	5e-05	0.0015538	yes
ENSG00000133878.4	DUSP26	chr8:33448855-33457624	OK	3.73355	1.70805	-1.1282	-2.82058	5e-05	0.0015538	yes
ENSG00000134061.4	CD180	chr5:66478102-66492627	OK	11.9917	6.15612	-0.961946	-5.17932	5e-05	0.0015538	yes
ENSG00000134109.6	EDEM1	chr3:5229226-5261642	OK	51.6593	81.4219	0.656389	2.11685	5e-05	0.0015538	yes
ENSG00000134376.10	CRB1	chr1:197170591-197447585	OK	0.715096	0.036214	-4.30352	-0.805184	5e-05	0.0015538	yes
ENSG00000134594.4	RAB33A	chrX:129305622-129318844	OK	5.97498	10.4214	0.802549	3.73772	5e-05	0.0015538	yes
ENSG00000134668.8	SPOCD1	chr1:32254730-32281652	OK	2.44222	0.993874	-1.29706	-2.16227	5e-05	0.0015538	yes
ENSG00000134909.14	ARHGAP32	chr11:128834954-129149219	OK	2.0576	1.00876	-1.02838	-2.45904	5e-05	0.0015538	yes
ENSG00000135069.9	PSAT1	chr9:80912058-80945009	OK	46.5057	62.8475	0.434447	2.67141	5e-05	0.0015538	yes
ENSG00000135226.12	UGT2B28	chr4:70146216-70160768	OK	1.62514	0.872389	-0.897518	-2.50106	5e-05	0.0015538	yes
ENSG00000136371.5	MTHFS	chr15:80125926-80217194	OK	18.1055	26.3998	0.544099	2.1933	5e-05	0.0015538	yes
ENSG00000136514.2	RTP4	chr3:187086119-187089864	OK	1.26845	0.364851	-1.79769	-3.57418	5e-05	0.0015538	yes
ENSG00000136689.14	IL1RN	chr2:113864790-113891593	OK	3.81431	2.57114	-0.569016	-1.98668	5e-05	0.0015538	yes
ENSG00000136888.6	ATP6V1G1	chr9:117350025-117360653	OK	130.141	100.429	-0.373892	-2.35317	5e-05	0.0015538	yes
ENSG00000136929.8	HEMGN	chr9:100689072-100707138	OK	4.88542	2.31141	-1.07971	-4.7357	5e-05	0.0015538	yes
ENSG00000136950.9	ARPC5L	chr9:127624408-127640003	OK	76.9811	55.5165	-0.471587	-2.84948	5e-05	0.0015538	yes
ENSG00000137078.4	SIT1	chr9:35649291-35650937	OK	86.0848	65.2943	-0.398802	-2.44539	5e-05	0.0015538	yes
ENSG00000137265.10	IRF4	chr6:391738-411447	OK	0.776702	0.115448	-2.75012	-1.28257	5e-05	0.0015538	yes
ENSG00000137393.8	RNF144B	chr6:18366966-18469105	OK	125.052	67.6868	-0.885579	-5.81104	5e-05	0.0015538	yes
ENSG00000137501.12	SYTL2	chr11:85405266-85522184	OK	1.29484	0.333616	-1.95652	-1.36157	5e-05	0.0015538	yes
ENSG00000137699.12	TRIM29	chr11:119981982-120056237	OK	1.26389	0.13292	-3.24924	-0.888296	5e-05	0.0015538	yes
ENSG00000137752.18	CASP1	chr11:104896169-104972158	OK	10.1249	2.35533	-2.10391	-2.57326	5e-05	0.0015538	yes
ENSG00000138669.5	PRKG2	chr4:82009836-82136218	OK	0.194773	0.922121	2.24316	2.19367	5e-05	0.0015538	yes
ENSG00000138670.12	RASGEF1B	chr4:82347546-82965397	OK	4.64238	2.04183	-1.185	-4.06074	5e-05	0.0015538	yes
ENSG00000138835.18	RGS3	chr9:116207010-116360018	OK	4.18619	1.78587	-1.22901	-1.75134	5e-05	0.0015538	yes
ENSG00000139193.3	CD27	chr12:6548166-6580153	OK	102.532	72.4272	-0.501472	-2.34556	5e-05	0.0015538	yes
ENSG00000139269.2	INHBE	chr12:57846105-57853063	OK	10.1698	17.0404	0.744667	2.943	5e-05	0.0015538	yes
ENSG00000139428.7	MMAB	chr12:109991541-110035067	OK	27.8063	46.713	0.74841	2.95571	5e-05	0.0015538	yes
ENSG00000139508.10	SLC46A3	chr13:29274200-29293107	OK	6.81526	4.5021	-0.598172	-3.00464	5e-05	0.0015538	yes
ENSG00000139626.11	ITGB7	chr12:53585101-53601091	OK	17.9755	4.87143	-1.88361	-4.11896	5e-05	0.0015538	yes
ENSG00000139890.5	REM2	chr14:23352373-23356895	OK	4.03655	1.65014	-1.29053	-4.8389	5e-05	0.0015538	yes
ENSG00000140092.10	FBLN5	chr14:92335755-92414331	OK	3.49251	1.89361	-0.883122	-2.93785	5e-05	0.0015538	yes
ENSG00000140105.13	WARS	chr14:100800124-100996640	OK	62.9177	119.215	0.922023	3.599	5e-05	0.0015538	yes
ENSG00000140534.9	TICRR	chr15:90048507-90198682	OK	4.64331	7.60051	0.710942	3.70972	5e-05	0.0015538	yes
ENSG00000140848.12	CPNE2	chr16:57126448-57181878	OK	8.70446	4.6098	-0.917051	-3.06104	5e-05	0.0015538	yes
ENSG00000140854.8	KATNB1	chr16:57769641-57791162	OK	16.2262	26.6195	0.71416	2.23719	5e-05	0.0015538	yes
ENSG00000140859.11	KIFC3	chr16:57792128-57896957	OK	0.872082	2.29035	1.39303	1.46739	5e-05	0.0015538	yes
ENSG00000140968.6	IRF8	chr16:85932408-85956215	OK	237.979	140.129	-0.764073	-2.65968	5e-05	0.0015538	yes
ENSG00000141127.10	PRPSAP2	chr17:18739019-18834581	OK	41.5673	58.1661	0.484729	2.33754	5e-05	0.0015538	yes
ENSG00000141384.7	TAF4B	chr18:23805899-23971649	OK	13.0055	9.86498	-0.398731	-2.29921	5e-05	0.0015538	yes
ENSG00000142178.7	SIK1	chr21:44834394-44847008	OK	5.09306	3.35776	-0.601033	-2.79898	5e-05	0.0015538	yes
ENSG00000142920.12	ADC	chr1:33546704-33586131	OK	0.568194	0.0804203	-2.82075	-0.577637	5e-05	0.0015538	yes
ENSG00000143162.7	CREG1	chr1:167498913-167523004	OK	159.032	124.399	-0.354346	-2.31032	5e-05	0.0015538	yes
ENSG00000143195.8	ILDR2	chr1:166882442-166944719	OK	1.52965	0.713627	-1.09996	-4.18408	5e-05	0.0015538	yes
ENSG00000143333.6	RGS16	chr1:182567757-182573543	OK	44.6817	25.955	-0.783672	-4.86947	5e-05	0.0015538	yes
ENSG00000143674.6	MLK4	chr1:233463513-233520894	OK	2.72058	1.82147	-0.578817	-2.70506	5e-05	0.0015538	yes
ENSG00000143772.5	ITPKB	chr1:226819390-226927024	OK	18.7898	26.6761	0.5056	3.02617	5e-05	0.0015538	yes
ENSG00000143850.8	PLEKHA6	chr1:204187978-204346793	OK	1.17528	0.151006	-2.96033	-1.42855	5e-05	0.0015538	yes
ENSG00000144218.14	AFF3	chr2:100162322-100759201	OK	19.1126	8.41056	-1.18425	-2.92655	5e-05	0.0015538	yes
ENSG00000144354.9	CDCA7	chr2:174202946-174233725	OK	68.3983	119.276	0.802275	4.83969	5e-05	0.0015538	yes
ENSG00000144724.14	PTPRG	chr3:61547242-62355005	OK	14.2082	5.93431	-1.25957	-3.89872	5e-05	0.0015538	yes
ENSG00000145088.4	EAF2	chr3:121554029-121605373	OK	22.7968	12.3262	-0.887101	-4.28175	5e-05	0.0015538	yes
ENSG00000145103.8	ILDR1	chr3:121706169-121741051	OK	1.83791	0.7059	-1.38053	-4.17805	5e-05	0.0015538	yes
ENSG00000145375.7	SPATA5	chr4:123844228-124240605	OK	1.45661	2.27642	0.644148	2.27318	5e-05	0.0015538	yes
ENSG00000145990.6	GFOD1	chr6:13358061-13487894	OK	115.331	69.5132	-0.730417	-3.57196	5e-05	0.0015538	yes
ENSG00000146072.6	TNFRSF21	chr6:47199267-47277641	OK	49.9455	38.9902	-0.357244	-2.29745	5e-05	0.0015538	yes
ENSG00000146192.10	FGD2	chr6:36973421-36996846	OK	21.17	12.5677	-0.752305	-3.27226	5e-05	0.0015538	yes
ENSG00000146592.12	CREB5	chr7:28338939-28865511	OK	5.61459	48.5129	3.11112	11.7817	5e-05	0.0015538	yes
ENSG00000146648.11	EGFR	chr7:55086713-55324313	OK	5.88897	4.13729	-0.50933	-2.37446	5e-05	0.0015538	yes
ENSG00000146670.5	CDCA5	chr11:64833771-64851636	OK	58.8183	82.8626	0.494456	1.9705	5e-05	0.0015538	yes
ENSG00000147010.13	SH3KBP1	chrX:19552092-19905719	OK	48.9925	72.0242	0.555921	2.45217	5e-05	0.0015538	yes
ENSG00000147364.12	FBXO25	chr8:356427-421225	OK	7.72577	13.3602	0.79019	2.46558	5e-05	0.0015538	yes
ENSG00000147408.10	CSGALNACT1	chr8:19261671-19615540	OK	1.41458	0.471972	-1.5836	-1.38088	5e-05	0.0015538	yes
ENSG00000147485.8	PXDNL	chr8:52170247-52722005	OK	7.27854	13.0185	0.838836	3.96722	5e-05	0.0015538	yes
ENSG00000147573.12	TRIM55	chr8:67039130-67087720	OK	0.86327	3.55492	2.04193	4.63952	5e-05	0.0015538	yes
ENSG00000148110.11	HIATL1	chr9:97136832-97223324	OK	23.5539	31.1585	0.403661	2.38698	5e-05	0.0015538	yes
ENSG00000148120.10	C9orf3	chr9:97488982-97849441	OK	4.94453	16.1971	1.71183	5.37589	5e-05	0.0015538	yes
ENSG00000148384.11	INPP5E	chr9:139323070-139334274	OK	7.22165	9.62728	0.4148	2.35725	5e-05	0.0015538	yes
ENSG00000149054.10	ZNF215	chr11:6947634-7005863	OK	25.2927	15.4137	-0.714509	-2.24719	5e-05	0.0015538	yes
ENSG00000149150.4	SLC43A1	chr11:57252006-57283259	OK	43.9482	66.2152	0.591357	3.04359	5e-05	0.0015538	yes
ENSG00000149218.4	ENDOD1	chr11:94822973-94865809	OK	8.38526	4.6352	-0.855223	-4.87095	5e-05	0.0015538	yes
ENSG00000149418.6	ST14	chr11:130029456-130080271	OK	155.4	109.149	-0.509688	-3.26088	5e-05	0.0015538	yes
ENSG00000149485.12	FADS1	chr11:61447904-61634826	OK	19.959	42.8236	1.10137	2.86812	5e-05	0.0015538	yes
ENSG00000150722.6	PPP1R1C	chr2:182818967-182996125	OK	18.3974	9.95445	-0.886089	-2.97489	5e-05	0.0015538	yes
ENSG00000150750.6	C11orf53	chr11:111126706-111157126	OK	1.96594	0.322304	-2.60873	-4.42763	5e-05	0.0015538	yes
ENSG00000151012.9	SLC7A11	chr4:138948575-139163503	OK	4.48116	5.8827	0.392606	2.32798	5e-05	0.0015538	yes
ENSG00000151151.5	IPMK	chr10:59951277-60027694	OK	4.81086	6.52726	0.440184	2.45083	5e-05	0.0015538	yes
ENSG00000151376.12	ME3	chr11:86142631-86383678	OK	4.43423	1.95222	-1.18357	-2.71535	5e-05	0.0015538	yes
ENSG00000151725.7	MLF1IP	chr4:185570766-185655287	OK	61.0514	89.2369	0.547615	2.72231	5e-05	0.0015538	yes
ENSG00000152601.13	MBNL1	chr3:151961616-152214602	OK	46.4586	66.4041	0.515327	2.8448	5e-05	0.0015538	yes
ENSG00000152661.7	GJA1	chr6:121756837-121770873	OK	0.524309	0.117983	-2.15183	-3.70232	5e-05	0.0015538	yes
ENSG00000152785.6	BMP3	chr4:81952118-81978685	OK	3.74131	2.09705	-0.835178	-4.3675	5e-05	0.0015538	yes
ENSG00000153060.3	TEKT5	chr16:10721357-10788802	OK	4.64993	0.829385	-2.4871	-3.90309	5e-05	0.0015538	yes
ENSG00000153064.7	BANK1	chr4:102332442-102995969	OK	7.64338	3.17868	-1.26578	-3.6574	5e-05	0.0015538	yes
ENSG00000153132.8	CLGN	chr4:141309608-141349122	OK	3.37717	1.66206	-1.02285	-4.12612	5e-05	0.0015538	yes
ENSG00000153291.11	SLC25A27	chr6:46620677-46703430	OK	5.9597	0.902501	-2.72324	-3.75438	5e-05	0.0015538	yes
ENSG00000153495.6	TEX29	chr13:111968530-111996596	OK	40.344	24.6592	-0.710225	-3.75512	5e-05	0.0015538	yes
ENSG00000154146.8	NRGN	chr11:124609741-124617106	OK	33.1329	16.1859	-1.03352	-5.55218	5e-05	0.0015538	yes
ENSG00000154646.4	TMPRSS15	chr21:19641432-19858917	OK	44.1797	19.2312	-1.19993	-4.22019	5e-05	0.0015538	yes
ENSG00000155090.10	KLF10	chr8:103661006-103668130	OK	21.3938	13.4917	-0.665123	-4.01318	5e-05	0.0015538	yes
ENSG00000155366.12	RHOC	chr1:113243727-113258099	OK	13.1558	5.89573	-1.15796	-3.38114	5e-05	0.0015538	yes
ENSG00000155465.14	SLC7A7	chr14:23242430-23299029	OK	8.16888	4.39347	-0.894777	-2.66345	5e-05	0.0015538	yes
ENSG00000155974.7	GRIP1	chr12:66741210-67197966	OK	4.35662	1.48671	-1.55109	-2.42822	5e-05	0.0015538	yes
ENSG00000156265.11	MAP3K7CL	chr21:30449791-30548210	OK	16.6194	3.80532	-2.12678	-6.47122	5e-05	0.0015538	yes
ENSG00000156650.8	KAT6B	chr10:76585339-76792380	OK	6.03852	9.66104	0.677984	3.91121	5e-05	0.0015538	yes
ENSG00000156738.13	MS4A1	chr11:60223224-60238233	OK	374.357	82.5557	-2.18097	-9.40384	5e-05	0.0015538	yes
ENSG00000156802.8	ATAD2	chr8:124332089-124428590	OK	28.3011	39.1587	0.468472	2.04742	5e-05	0.0015538	yes
ENSG00000156886.11	ITGAD	chr16:31404632-31437826	OK	1.78374	0.911791	-0.968132	-2.30729	5e-05	0.0015538	yes
ENSG00000157514.12	TSC22D3	chrX:106956450-107020572	OK	22.4366	36.5758	0.705036	4.10469	5e-05	0.0015538	yes
ENSG00000157601.9	MX1	chr21:42792230-42831141	OK	7.4397	2.98653	-1.31677	-3.54731	5e-05	0.0015538	yes
ENSG00000158109.10	TPRG1L	chr1:3541565-3546691	OK	4.90417	9.40252	0.939039	4.84733	5e-05	0.0015538	yes
ENSG00000158158.7	CNNM4	chr2:97426638-97477628	OK	8.20628	4.89402	-0.745709	-3.27095	5e-05	0.0015538	yes
ENSG00000158270.10	COLEC12	chr18:319360-500722	OK	2.61088	0.944471	-1.46696	-5.69916	5e-05	0.0015538	yes
ENSG00000158458.15	NRG2	chr5:139226363-139422884	OK	1.32082	0.511011	-1.37001	-1.76816	5e-05	0.0015538	yes
ENSG00000158517.9	NCF1	chr7:74071993-74306731	OK	20.7765	3.23301	-2.684	-3.00559	5e-05	0.0015538	yes
ENSG00000158966.9	CACHD1	chr1:64936427-65158741	OK	5.8706	15.9906	1.44565	6.99438	5e-05	0.0015538	yes
ENSG00000159403.11	C1R	chr12:7187512-7275097	OK	2.5433	0.537733	-2.24174	-1.78274	5e-05	0.0015538	yes
ENSG00000160179.14	ABCG1	chr21:43619798-43717354	OK	54.1829	36.3692	-0.575119	-3.61165	5e-05	0.0015538	yes
ENSG00000160199.10	PKNOX1	chr21:44394619-44453691	OK	23.973	13.5994	-0.81786	-2.2041	5e-05	0.0015538	yes
ENSG00000160255.12	ITGB2	chr21:46305867-46351904	OK	9.78848	16.2597	0.732146	2.32533	5e-05	0.0015538	yes
ENSG00000160326.9	SLC2A6	chr9:136336216-136344259	OK	16.5054	9.33594	-0.82207	-4.5101	5e-05	0.0015538	yes
ENSG00000160446.14	ZDHHC12	chr9:131464801-131486406	OK	18.0721	24.2799	0.425995	2.20286	5e-05	0.0015538	yes
ENSG00000160949.12	TONSL	chr8:145654164-145669827	OK	8.32994	11.7344	0.494365	2.90226	5e-05	0.0015538	yes
ENSG00000161642.13	ZNF385A	chr12:54747444-54891472	OK	4.21247	1.7408	-1.27492	-2.91049	5e-05	0.0015538	yes
ENSG00000162433.10	AK4	chr1:65613231-65697828	OK	4.42847	2.83801	-0.641927	-2.56074	5e-05	0.0015538	yes
ENSG00000162437.10	RAVER2	chr1:65210777-65432187	OK	12.7513	23.3023	0.869828	2.9419	5e-05	0.0015538	yes
ENSG00000162594.10	IL23R	chr1:67557847-67725662	OK	6.82861	4.85524	-0.492048	-2.13823	5e-05	0.0015538	yes
ENSG00000162645.8	GBP2	chr1:89571814-89641723	OK	3.06909	0.897828	-1.7733	-2.97281	5e-05	0.0015538	yes
ENSG00000162746.10	FCRLB	chr1:161691352-161697933	OK	7.33321	2.57135	-1.51192	-6.38728	5e-05	0.0015538	yes
ENSG00000163017.9	ACTG2	chr2:74119440-74146992	OK	6.88541	3.12605	-1.1392	-4.26795	5e-05	0.0015538	yes
ENSG00000163040.10	CCDC74A	chr2:132285247-132291239	OK	1.5546	2.95273	0.925504	2.48804	5e-05	0.0015538	yes
ENSG00000163092.15	XIRP2	chr2:167744996-168116263	OK	0.59614	0.123492	-2.27124	-3.41377	5e-05	0.0015538	yes
ENSG00000163331.6	DAPL1	chr2:159651828-159719797	OK	17.0526	5.1681	-1.72229	-5.84905	5e-05	0.0015538	yes
ENSG00000163376.7	KBTBD8	chr3:67048726-67061634	OK	13.9856	6.83719	-1.03247	-5.6297	5e-05	0.0015538	yes
ENSG00000163386.16	NBPF10	chr1:145209118-145370303	OK	0.529115	0.22226	-1.25134	-2.33497	5e-05	0.0015538	yes
ENSG00000163530.4	DPPA2	chr3:109012634-109035364	OK	1.90702	0.651561	-1.54935	-3.75225	5e-05	0.0015538	yes
ENSG00000163534.10	FCRL1	chr1:157764192-157789895	OK	5.6946	2.48314	-1.19743	-3.32342	5e-05	0.0015538	yes
ENSG00000163536.8	SERPINI1	chr3:167453030-167543356	OK	23.7889	11.7991	-1.01161	-3.94309	5e-05	0.0015538	yes
ENSG00000163564.10	PYHIN1	chr1:158900585-158946844	OK	2.12439	8.97977	2.07963	6.83631	5e-05	0.0015538	yes
ENSG00000163568.9	AIM2	chr1:159032273-159116886	OK	32.379	11.6126	-1.47937	-6.05206	5e-05	0.0015538	yes
ENSG00000163683.7	SMIM14	chr4:39500374-39640710	OK	112.412	12.4796	-3.17115	-8.20525	5e-05	0.0015538	yes
ENSG00000163689.14	C3orf67	chr3:58703091-59035810	OK	0.833647	0.106348	-2.97065	-0.79021	5e-05	0.0015538	yes
ENSG00000163794.6	UCN	chr2:27505259-27531313	OK	3.7445	1.95812	-0.935306	-2.5789	5e-05	0.0015538	yes
ENSG00000163823.3	CCR1	chr3:46205095-46308197	OK	0.707265	0.103042	-2.77902	-4.32344	5e-05	0.0015538	yes
ENSG00000163884.3	KLF15	chr3:126061477-126076285	OK	20.3928	29.8759	0.550927	2.74575	5e-05	0.0015538	yes
ENSG00000163931.11	TKT	chr3:53258722-53290068	OK	230.87	320.311	0.472394	3.09808	5e-05	0.0015538	yes
ENSG00000164045.7	CDC25A	chr3:48198635-48229892	OK	20.9919	29.2887	0.48051	2.53681	5e-05	0.0015538	yes
ENSG00000164047.3	CAMP	chr3:48264836-48266981	OK	12.6543	5.13995	-1.2998	-4.90685	5e-05	0.0015538	yes
ENSG00000164056.6	SPRY1	chr4:124317949-124324910	OK	0.905372	0.163904	-2.46566	-1.90373	5e-05	0.0015538	yes
ENSG00000164087.3	POC1A	chr3:52109268-52188706	OK	17.703	24.9697	0.496185	2.91363	5e-05	0.0015538	yes
ENSG00000164136.12	IL15	chr4:142557751-142655140	OK	18.6064	10.8115	-0.783237	-2.61147	5e-05	0.0015538	yes
ENSG00000164300.11	SERINC5	chr5:79407049-79551898	OK	15.6209	24.9312	0.674476	3.47176	5e-05	0.0015538	yes
ENSG00000164342.8	TLR3	chr4:186990305-187009223	OK	1.34415	2.8302	1.07421	3.14673	5e-05	0.0015538	yes
ENSG00000164733.16	CTSB	chr8:11700032-11726957	OK	0.368556	1.98579	2.42976	1.40841	5e-05	0.0015538	yes
ENSG00000164758.3	MED30	chr8:118532951-118552501	OK	10.0733	15.9475	0.6628	2.66415	5e-05	0.0015538	yes
ENSG00000164938.9	TP53INP1	chr8:95825538-96128683	OK	42.4449	69.429	0.709948	3.93095	5e-05	0.0015538	yes
ENSG00000164989.11	CCDC171	chr9:15552894-16061661	OK	7.71812	13.0282	0.755316	2.54482	5e-05	0.0015538	yes
ENSG00000165029.11	ABCA1	chr9:107543282-107691173	OK	17.6093	12.0354	-0.549049	-3.06618	5e-05	0.0015538	yes
ENSG00000165092.8	ALDH1A1	chr9:75515577-75695358	OK	2.42579	1.01066	-1.26316	-2.57472	5e-05	0.0015538	yes
ENSG00000165175.11	MID1IP1	chrX:38660684-38665790	OK	26.7659	36.273	0.438498	2.63345	5e-05	0.0015538	yes
ENSG00000165178.8	NCF1C	chr7:74572444-74587848	OK	5.92465	0.712475	-3.05582	-7.63938	5e-05	0.0015538	yes
ENSG00000165507.8	C10orf10	chr10:45306471-45491339	OK	4.3317	1.84428	-1.23188	-2.94827	5e-05	0.0015538	yes
ENSG00000165702.8	GFI1B	chr9:135820931-135867083	OK	13.0542	19.3494	0.567774	3.13336	5e-05	0.0015538	yes
ENSG00000165966.10	PDZRN4	chr12:41582249-41968392	OK	2.73315	1.42815	-0.936416	-3.78732	5e-05	0.0015538	yes
ENSG00000166002.2	SMCO4	chr11:93211637-93276674	OK	19.2752	32.5469	0.755776	2.49303	5e-05	0.0015538	yes
ENSG00000166123.9	GPT2	chr16:46918289-46965209	OK	28.999	47.0428	0.697972	2.68275	5e-05	0.0015538	yes
ENSG00000166313.14	APBB1	chr11:6416354-6440644	OK	12.2557	5.38121	-1.18745	-5.299	5e-05	0.0015538	yes
ENSG00000166736.7	HTR3A	chr11:113845602-113861035	OK	7.75407	1.84505	-2.07129	-8.31448	5e-05	0.0015538	yes
ENSG00000166863.7	TAC3	chr12:57403783-57444982	OK	3.47342	1.11139	-1.644	-2.72413	5e-05	0.0015538	yes
ENSG00000166902.4	MRPL16	chr11:59573607-59578345	OK	122.283	162.756	0.412479	2.37277	5e-05	0.0015538	yes
ENSG00000166927.8	MS4A7	chr11:60102303-60185161	OK	2.3767	0.559469	-2.08683	-1.78234	5e-05	0.0015538	yes
ENSG00000166959.3	MS4A8	chr11:60467046-60483284	OK	1.06673	0.122755	-3.11934	-1.13766	5e-05	0.0015538	yes
ENSG00000167513.4	CDT1	chr16:88869620-88875666	OK	48.1969	85.5939	0.828569	3.28088	5e-05	0.0015538	yes
ENSG00000167613.11	LAIR1	chr19:54865361-54882165	OK	8.82121	4.39079	-1.0065	-3.3384	5e-05	0.0015538	yes
ENSG00000167618.5	LAIR2	chr19:55009099-55021897	OK	6.16454	2.43168	-1.34204	-3.23856	5e-05	0.0015538	yes
ENSG00000167751.8	KLK2	chr19:51364823-51383823	OK	1.85885	0.244828	-2.92457	-1.56269	5e-05	0.0015538	yes
ENSG00000167900.7	TK1	chr17:76170159-76183314	OK	73.2364	100.684	0.459196	2.52593	5e-05	0.0015538	yes
ENSG00000167969.8	ECI1	chr16:2289395-2302301	OK	72.5476	103.827	0.517178	3.05724	5e-05	0.0015538	yes
ENSG00000168081.4	PNOC	chr8:28107579-28200872	OK	16.4429	3.74726	-2.13356	-6.89838	5e-05	0.0015538	yes
ENSG00000168297.11	PXK	chr3:58318606-58411748	OK	25.9126	37.6812	0.540192	2.33594	5e-05	0.0015538	yes
ENSG00000168298.4	HIST1H1E	chr6:26156558-26157343	OK	1.50443	4.79137	1.67122	4.3272	5e-05	0.0015538	yes
ENSG00000168405.10	CMAHP	chr6:25081547-25166793	OK	5.25395	2.23024	-1.2362	-2.91047	5e-05	0.0015538	yes
ENSG00000168528.7	SERINC2	chr1:31882411-31907525	OK	4.63302	2.57275	-0.848641	-3.56354	5e-05	0.0015538	yes
ENSG00000168734.9	PKIG	chr20:43160425-43280874	OK	265.021	161.552	-0.714103	-2.34475	5e-05	0.0015538	yes
ENSG00000169032.5	MAP2K1	chr15:66679154-66790151	OK	81.0343	114.823	0.502809	2.6256	5e-05	0.0015538	yes
ENSG00000169116.7	PARM1	chr4:75858304-75975325	OK	6.04627	4.54103	-0.413025	-2.27386	5e-05	0.0015538	yes
ENSG00000169174.9	PCSK9	chr1:55505220-55530525	OK	0.13106	0.959968	2.87276	4.00696	5e-05	0.0015538	yes
ENSG00000169245.4	CXCL10	chr4:76932336-77033955	OK	7.16615	4.36557	-0.71503	-2.62933	5e-05	0.0015538	yes
ENSG00000169299.9	PGM2	chr4:37828254-37864558	OK	30.5462	51.0843	0.741884	3.12196	5e-05	0.0015538	yes
ENSG00000169499.10	PLEKHA2	chr8:38758752-38831428	OK	23.8909	7.67567	-1.6381	-4.26498	5e-05	0.0015538	yes
ENSG00000169826.6	CSGALNACT2	chr10:43633933-43680756	OK	18.5632	13.7048	-0.43777	-2.6696	5e-05	0.0015538	yes
ENSG00000169905.8	TOR1AIP2	chr1:179809101-179846938	OK	16.2511	29.6511	0.867549	2.93019	5e-05	0.0015538	yes
ENSG00000170044.4	ZPLD1	chr3:101818087-102198685	OK	3.5534	8.76553	1.30264	6.77511	5e-05	0.0015538	yes
ENSG00000170054.10	SERPINA9	chr14:94896969-94946026	OK	0.770467	0.217065	-1.82761	-1.70246	5e-05	0.0015538	yes
ENSG00000170160.12	CCDC144A	chr17:16592850-16719854	OK	0.860956	1.96882	1.19332	2.20901	5e-05	0.0015538	yes
ENSG00000170340.10	B3GNT2	chr2:62423247-62451866	OK	24.3964	17.9173	-0.445312	-2.67649	5e-05	0.0015538	yes
ENSG00000170373.4	CST1	chr20:23728189-23731905	OK	0.45584	0	#NAME?	#NAME?	5e-05	0.0015538	yes
ENSG00000170425.3	ADORA2B	chr17:15848230-15879060	OK	17.1739	26.493	0.625391	3.61887	5e-05	0.0015538	yes
ENSG00000170542.5	SERPINB9	chr6:2887499-2903514	OK	18.5194	26.0191	0.490538	3.07366	5e-05	0.0015538	yes
ENSG00000170581.9	STAT2	chr12:56735380-56753939	OK	91.9919	60.801	-0.597411	-2.53138	5e-05	0.0015538	yes
ENSG00000170604.3	IRF2BP1	chr19:46386865-46389376	OK	19.5154	27.0901	0.473155	2.87096	5e-05	0.0015538	yes
ENSG00000170819.4	BFSP2	chr3:133118838-133194066	OK	26.0171	12.4854	-1.05922	-4.04155	5e-05	0.0015538	yes
ENSG00000170899.6	GSTA4	chr6:52842750-52860176	OK	8.49935	3.27976	-1.37376	-3.76524	5e-05	0.0015538	yes
ENSG00000171992.8	SYNPO	chr5:149980641-150038782	OK	3.1726	1.51268	-1.06856	-2.74518	5e-05	0.0015538	yes
ENSG00000172086.7	KRCC1	chr2:88326723-88355248	OK	3.58347	2.38861	-0.585187	-2.33515	5e-05	0.0015538	yes
ENSG00000172264.12	MACROD2	chr20:13829892-16033842	OK	3.21726	1.29705	-1.3106	-2.56427	5e-05	0.0015538	yes
ENSG00000172458.4	IL17D	chr13:21276265-21297237	OK	10.0542	6.01037	-0.74227	-3.39135	5e-05	0.0015538	yes
ENSG00000172716.12	SLFN11	chr17:33677323-33700720	OK	0.523166	0.0584557	-3.16185	-0.543385	5e-05	0.0015538	yes
ENSG00000172893.11	DHCR7	chr11:71139238-71163914	OK	31.4028	54.9372	0.806888	2.56063	5e-05	0.0015538	yes
ENSG00000173110.6	HSPA6	chr1:161475219-161648444	OK	2.87683	0.77762	-1.88734	-5.32057	5e-05	0.0015538	yes
ENSG00000173950.11	XXYLT1	chr3:194789007-194991896	OK	23.7021	14.17	-0.74217	-3.34954	5e-05	0.0015538	yes
ENSG00000175048.12	ZDHHC14	chr6:157802164-158099178	OK	29.6185	12.2328	-1.27575	-3.43345	5e-05	0.0015538	yes
ENSG00000175115.7	PACS1	chr11:65837833-66012218	OK	22.9629	38.9477	0.762234	2.55434	5e-05	0.0015538	yes
ENSG00000175155.4	YPEL2	chr17:57409049-57480664	OK	14.2517	10.4905	-0.442058	-2.40423	5e-05	0.0015538	yes
ENSG00000175302.4	ANKRD30BP1	chr21:14756569-14800094	OK	1.91391	0.351114	-2.44651	-4.46739	5e-05	0.0015538	yes
ENSG00000175482.4	POLD4	chr11:67118247-67141648	OK	232.721	144.978	-0.682773	-3.68641	5e-05	0.0015538	yes
ENSG00000175841.7	FAM172BP	chr3:101237710-101242731	OK	0.68782	0.154355	-2.15577	-2.53065	5e-05	0.0015538	yes
ENSG00000175895.3	PLEKHF2	chr8:96146031-96168912	OK	44.8273	29.5501	-0.601213	-3.72684	5e-05	0.0015538	yes
ENSG00000175906.4	ARL4D	chr17:41476326-41478505	OK	2.28541	1.27941	-0.836968	-2.72736	5e-05	0.0015538	yes
ENSG00000175970.7	UNC119B	chr12:121148237-121161443	OK	15.3689	21.4916	0.483755	2.62922	5e-05	0.0015538	yes
ENSG00000176208.4	ATAD5	chr17:29158987-29222887	OK	7.12837	9.99567	0.48773	2.80738	5e-05	0.0015538	yes
ENSG00000176788.7	BASP1	chr5:17065706-17276943	OK	59.1988	35.7794	-0.726437	-4.51259	5e-05	0.0015538	yes
ENSG00000176890.11	TYMS	chr18:596987-712676	OK	185.836	262.777	0.499812	2.89862	5e-05	0.0015538	yes
ENSG00000177125.5	ZBTB34	chr9:129622943-129648157	OK	2.89005	4.2344	0.551061	3.06621	5e-05	0.0015538	yes
ENSG00000177138.11	FAM9B	chrX:8992272-9132680	OK	6.81996	10.3997	0.608707	2.56512	5e-05	0.0015538	yes
ENSG00000177406.4	RP11-218M22.1	chr12:673461-772945	OK	5.64666	3.44039	-0.714827	-3.16051	5e-05	0.0015538	yes
ENSG00000177602.4	GSG2	chr17:3617921-3704537	OK	12.1231	18.868	0.63819	3.26596	5e-05	0.0015538	yes
ENSG00000177606.5	JUN	chr1:59246464-59249785	OK	1.69336	0.813611	-1.05748	-3.90157	5e-05	0.0015538	yes
ENSG00000178199.9	ZC3H12D	chr6:149768793-149806197	OK	11.1819	6.80753	-0.715966	-3.1549	5e-05	0.0015538	yes
ENSG00000178409.9	BEND3	chr6:107386385-107436473	OK	5.48267	4.08203	-0.425591	-2.44637	5e-05	0.0015538	yes
ENSG00000178662.11	CSRNP3	chr2:166326156-166545917	OK	1.38036	0.127671	-3.43454	-2.17282	5e-05	0.0015538	yes
ENSG00000179111.4	HES7	chr17:8023907-8027410	OK	12.2501	7.57771	-0.692954	-2.31423	5e-05	0.0015538	yes
ENSG00000179593.11	ALOX15B	chr17:7942334-7952452	OK	2.15543	0.809277	-1.41327	-4.76621	5e-05	0.0015538	yes
ENSG00000179930.5	ZNF648	chr1:182023704-182030847	OK	0.624376	0.223745	-1.48056	-3.58156	5e-05	0.0015538	yes
ENSG00000180884.9	ZNF792	chr19:35447257-35454953	OK	0.763278	1.41624	0.891786	2.88604	5e-05	0.0015538	yes
ENSG00000181260.8	MTHFD2P7	chr3:179182133-179183116	OK	32.3724	45.5836	0.493748	2.84335	5e-05	0.0015538	yes
ENSG00000181788.3	SIAH2	chr3:150458913-150481264	OK	40.3815	25.7635	-0.648368	-3.33139	5e-05	0.0015538	yes
ENSG00000181817.5	LSM10	chr1:36856838-36863493	OK	118.474	64.7326	-0.872006	-5.27047	5e-05	0.0015538	yes
ENSG00000181908.4	AP003774.4	chr11:64216545-64219126	OK	1.16031	0.659759	-0.814495	-2.42113	5e-05	0.0015538	yes
ENSG00000182199.6	SHMT2	chr12:57623109-57634498	OK	265.322	388.124	0.54877	3.06763	5e-05	0.0015538	yes
ENSG00000182319.5	SGK223	chr8:8175257-8244008	OK	2.84877	2.02165	-0.494804	-2.44275	5e-05	0.0015538	yes
ENSG00000182459.4	TEX19	chr17:80317122-80321652	OK	74.4409	53.3967	-0.479345	-3.03904	5e-05	0.0015538	yes
ENSG00000182487.8	NCF1B	chr7:72634610-72649979	OK	1.51206	0.171236	-3.14245	-2.99083	5e-05	0.0015538	yes
ENSG00000182504.6	CEP97	chr3:101442768-101489406	OK	2.94513	20.7121	2.81407	6.87951	5e-05	0.0015538	yes
ENSG00000183049.8	CAMK1D	chr10:12391480-12877545	OK	2.34924	1.46774	-0.678594	-2.1385	5e-05	0.0015538	yes
ENSG00000183298.4	RP11-556K13.1	chr1:102251891-102254059	OK	3.21478	1.41475	-1.18417	-3.07648	5e-05	0.0015538	yes
ENSG00000183354.7	KIAA2026	chr9:5881595-6007904	OK	5.76527	9.29236	0.688656	2.09667	5e-05	0.0015538	yes
ENSG00000183722.7	LHFP	chr13:39917028-40177665	OK	20.6253	14.9317	-0.46603	-2.69803	5e-05	0.0015538	yes
ENSG00000184357.3	HIST1H1B	chr6:27834569-27835359	OK	1.02157	4.11625	2.01054	4.51521	5e-05	0.0015538	yes
ENSG00000184635.9	ZNF93	chr19:20011721-20074273	OK	7.43067	12.1815	0.713131	3.35614	5e-05	0.0015538	yes
ENSG00000184795.9	UNC93B5	chr11:67479172-67483476	OK	3.31151	1.51043	-1.13253	-2.64104	5e-05	0.0015538	yes
ENSG00000184845.3	DRD1	chr5:174867041-174871211	OK	11.4133	17.4067	0.60893	3.70376	5e-05	0.0015538	yes
ENSG00000184897.4	H1FX	chr3:129033614-129045068	OK	66.9715	52.0198	-0.364488	-2.26305	5e-05	0.0015538	yes
ENSG00000184922.9	FMNL1	chr17:43268297-43394414	OK	30.257	50.2852	0.732864	2.82262	5e-05	0.0015538	yes
ENSG00000185112.4	FAM43A	chr3:194406621-194409762	OK	6.97695	3.08016	-1.17959	-6.02067	5e-05	0.0015538	yes
ENSG00000185201.12	IFITM2	chr11:307630-315272	OK	92.8999	35.9895	-1.3681	-4.2332	5e-05	0.0015538	yes
ENSG00000185275.6	CD24P4	chrY:21034386-21239302	OK	133.996	269.788	1.00964	4.89306	5e-05	0.0015538	yes
ENSG00000185420.14	SMYD3	chr1:245912641-246670614	OK	74.0395	50.024	-0.565675	-2.63428	5e-05	0.0015538	yes
ENSG00000185483.7	ROR1	chr1:64239692-64647181	OK	9.51471	6.67538	-0.511308	-2.59648	5e-05	0.0015538	yes
ENSG00000185614.4	FAM212A	chr3:49840686-49842463	OK	21.006	14.9857	-0.487214	-2.54789	5e-05	0.0015538	yes
ENSG00000185686.13	PRAME	chr22:22890122-22909007	OK	12.8429	4.76606	-1.4301	-6.21482	5e-05	0.0015538	yes
ENSG00000185739.9	SRL	chr16:4239374-4292081	OK	10.0617	21.7484	1.11204	6.78266	5e-05	0.0015538	yes
ENSG00000185885.11	IFITM1	chr11:307630-315272	OK	54.3123	23.6042	-1.20223	-4.92322	5e-05	0.0015538	yes
ENSG00000185989.9	RASA3	chr13:114747193-114898086	OK	0.582227	0.202433	-1.52414	-2.88767	5e-05	0.0015538	yes
ENSG00000186132.10	C2orf76	chr2:120059800-120124404	OK	45.1188	27.7687	-0.70027	-3.53937	5e-05	0.0015538	yes
ENSG00000186395.6	KRT10	chr17:38974368-38992522	OK	20.4476	13.6034	-0.587962	-2.97872	5e-05	0.0015538	yes
ENSG00000186470.9	BTN3A2	chr6:26365386-26378546	OK	24.4599	36.5106	0.577898	3.12595	5e-05	0.0015538	yes
ENSG00000186480.8	INSIG1	chr7:155089485-155101945	OK	12.094	37.2536	1.62308	8.35871	5e-05	0.0015538	yes
ENSG00000187239.12	FNBP1	chr9:132649465-132805473	OK	48.8151	30.7684	-0.66588	-2.25417	5e-05	0.0015538	yes
ENSG00000187546.9	AGMO	chr7:15239942-15601640	OK	3.78624	8.7074	1.20148	3.13713	5e-05	0.0015538	yes
ENSG00000187608.5	ISG15	chr1:948802-949920	OK	548.077	827.005	0.593519	3.89528	5e-05	0.0015538	yes
ENSG00000187626.7	ZKSCAN4	chr6:28212400-28227011	OK	2.81599	1.41489	-0.992954	-3.0264	5e-05	0.0015538	yes
ENSG00000187676.7	B3GALTL	chr13:31774072-31906413	OK	2.92716	1.77251	-0.723709	-3.2501	5e-05	0.0015538	yes
ENSG00000187726.4	DNAJB13	chr11:73661363-73681411	OK	2.51967	1.07791	-1.225	-2.21425	5e-05	0.0015538	yes
ENSG00000187772.6	LIN28B	chr6:105404922-105531207	OK	15.3917	12.0622	-0.351656	-2.17803	5e-05	0.0015538	yes
ENSG00000187889.8	C1orf168	chr1:57184476-57285369	OK	1.52196	0.557164	-1.44975	-2.90277	5e-05	0.0015538	yes
ENSG00000187912.7	CLEC17A	chr19:14693895-14721969	OK	10.9595	5.82659	-0.911456	-4.2313	5e-05	0.0015538	yes
ENSG00000188010.8	MORN2	chr2:39103102-39202590	OK	14.136	7.5031	-0.913813	-3.12671	5e-05	0.0015538	yes
ENSG00000188175.5	HEPACAM2	chr7:92817898-92855837	OK	5.75978	2.93979	-0.970303	-3.36725	5e-05	0.0015538	yes
ENSG00000188783.5	PRELP	chr1:203444955-203460480	OK	0.66207	0.301422	-1.1352	-3.63774	5e-05	0.0015538	yes
ENSG00000188868.9	ZNF563	chr19:12428290-12444534	OK	5.5494	9.0617	0.707449	2.24697	5e-05	0.0015538	yes
ENSG00000188933.10	USP32P1	chr17:16592850-16719854	OK	24.8456	52.3744	1.07587	3.63419	5e-05	0.0015538	yes
ENSG00000189046.6	ALKBH2	chr12:109525995-109531436	OK	143.163	109.233	-0.390253	-2.1941	5e-05	0.0015538	yes
ENSG00000189325.6	C6orf222	chr6:36283533-36304662	OK	2.92271	1.65902	-0.816973	-3.74583	5e-05	0.0015538	yes
ENSG00000196081.5	ZNF724P	chr19:23404400-23433192	OK	2.7773	3.92073	0.497438	2.1814	5e-05	0.0015538	yes
ENSG00000196132.7	MYT1	chr20:62783143-62873604	OK	0.125704	0.944139	2.90897	2.97404	5e-05	0.0015538	yes
ENSG00000196182.6	STK40	chr1:36805224-36851497	OK	45.6709	31.5433	-0.53394	-2.74269	5e-05	0.0015538	yes
ENSG00000196331.5	HIST1H2BO	chr6:27861202-27861669	OK	1.60809	6.38164	1.98858	3.69781	5e-05	0.0015538	yes
ENSG00000196405.8	EVL	chr14:100437785-100610573	OK	9.06843	3.08351	-1.55628	-2.48726	5e-05	0.0015538	yes
ENSG00000196664.4	TLR7	chrX:12885201-12908499	OK	3.33979	0.510953	-2.7085	-4.0075	5e-05	0.0015538	yes
ENSG00000196787.2	HIST1H2AG	chr6:27100831-27103070	OK	2.27648	1.37868	-0.723514	-2.68289	5e-05	0.0015538	yes
ENSG00000196821.5	C6orf106	chr6:34555064-34665247	OK	33.4875	51.9745	0.634183	4.05729	5e-05	0.0015538	yes
ENSG00000196878.8	LAMB3	chr1:209788214-209825811	OK	2.83715	0.659761	-2.10443	-3.86325	5e-05	0.0015538	yes
ENSG00000197061.3	HIST1H4C	chr6:26104103-26104518	OK	5.38206	13.1764	1.29172	3.66506	5e-05	0.0015538	yes
ENSG00000197714.4	ZNF460	chr19:57778587-57804937	OK	2.87539	5.595	0.960379	3.00888	5e-05	0.0015538	yes
ENSG00000197826.7	C4orf22	chr4:81187752-81884910	OK	12.1622	1.44729	-3.07098	-2.57339	5e-05	0.0015538	yes
ENSG00000197872.7	FAM49A	chr2:16730726-16847599	OK	3.91946	2.17278	-0.851113	-2.3781	5e-05	0.0015538	yes
ENSG00000197880.4	MDS2	chr1:23907984-23967058	OK	11.9006	6.89547	-0.787317	-3.16401	5e-05	0.0015538	yes
ENSG00000198087.7	CD2AP	chr6:47445524-47594999	OK	26.4392	19.2069	-0.461055	-2.22886	5e-05	0.0015538	yes
ENSG00000198106.7	SNX29P2	chr16:29262828-29519817	OK	7.8935	4.275	-0.884739	-2.91856	5e-05	0.0015538	yes
ENSG00000198216.6	CACNA1E	chr1:181382237-181777219	OK	1.46735	0.90253	-0.701163	-3.28696	5e-05	0.0015538	yes
ENSG00000198336.5	MYL4	chr17:45277811-45301045	OK	2.94219	0.898618	-1.71111	-2.54594	5e-05	0.0015538	yes
ENSG00000198520.6	C1orf228	chr1:45140363-45191263	OK	8.71921	2.74241	-1.66875	-2.81062	5e-05	0.0015538	yes
ENSG00000198642.5	KLHL9	chr9:21329669-21335379	OK	6.41567	9.86948	0.621373	3.29331	5e-05	0.0015538	yes
ENSG00000198879.7	SFMBT2	chr10:7200585-7453450	OK	4.21379	2.30872	-0.868024	-3.61577	5e-05	0.0015538	yes
ENSG00000198900.5	TOP1	chr20:39657457-39946312	OK	123.224	88.5779	-0.476263	-2.34289	5e-05	0.0015538	yes
ENSG00000198964.9	SGMS1	chr10:52065359-52401211	OK	13.2358	6.77788	-0.965545	-2.72607	5e-05	0.0015538	yes
ENSG00000203785.4	SPRR2E	chr1:153042699-153113927	OK	30.5489	57.8956	0.922331	4.89411	5e-05	0.0015538	yes
ENSG00000204161.9	C10orf128	chr10:50362772-50396630	OK	3.88215	1.68525	-1.20389	-3.11509	5e-05	0.0015538	yes
ENSG00000204525.10	HLA-C	chr6:31236525-31239907	OK	33.1938	19.9672	-0.733285	-3.75511	5e-05	0.0015538	yes
ENSG00000205293.3	RP11-1112C15.1	chr8:58890916-58896685	OK	4.06463	1.86077	-1.12723	-4.61345	5e-05	0.0015538	yes
ENSG00000205413.3	SAMD9	chr7:92728828-92747336	OK	5.28123	7.23721	0.45456	2.70048	5e-05	0.0015538	yes
ENSG00000205542.6	TMSB4X	chrX:12993226-12995346	OK	194.319	134.131	-0.534782	-3.10108	5e-05	0.0015538	yes
ENSG00000205837.3	LINC00487	chr2:6868308-6910442	OK	58.624	32.9309	-0.832047	-3.39693	5e-05	0.0015538	yes
ENSG00000210184.1	MT-TS2	chrM:12206-12265	OK	98230.2	141284	0.524355	2.3792	5e-05	0.0015538	yes
ENSG00000211459.2	MT-RNR1	chrM:647-1601	OK	2612.12	3788.89	0.536552	3.43219	5e-05	0.0015538	yes
ENSG00000211598.2	IGKV4-1	chr2:89184912-89185669	OK	19.5408	9.39204	-1.05698	-4.14791	5e-05	0.0015538	yes
ENSG00000211599.2	IGKV5-2	chr2:89196747-89197300	OK	7.78877	3.1203	-1.31971	-2.86371	5e-05	0.0015538	yes
ENSG00000211699.2	TRGV3	chr7:38398112-38398763	OK	0.551469	0	#NAME?	#NAME?	5e-05	0.0015538	yes
ENSG00000213231.8	TCL1B	chr14:96116834-96158980	OK	10.2714	2.83791	-1.85573	-2.99775	5e-05	0.0015538	yes
ENSG00000213352.3	GAPDHP44	chr12:63037761-63328817	OK	11.2184	1.94922	-2.52489	-7.69178	5e-05	0.0015538	yes
ENSG00000213671.3	OLA1P2	chr17:20678954-20680218	OK	3.1003	1.71605	-0.853312	-2.74567	5e-05	0.0015538	yes
ENSG00000213864.3	EEF1B2P2	chr5:67455045-67455721	OK	7.04692	4.33529	-0.700866	-2.34793	5e-05	0.0015538	yes
ENSG00000214018.3	RRM2P3	chrX:44007127-44202918	OK	13.6302	19.5262	0.518599	2.73423	5e-05	0.0015538	yes
ENSG00000214089.3	RP11-256K7.1	chr10:44910096-44910601	OK	8.75987	2.09383	-2.06476	-4.7381	5e-05	0.0015538	yes
ENSG00000214212.4	C19orf38	chr19:10947250-10980466	OK	15.3389	8.68063	-0.82132	-3.56596	5e-05	0.0015538	yes
ENSG00000214711.5	CAPN14	chr2:31395923-31456724	OK	2.08622	0.730147	-1.51463	-5.76783	5e-05	0.0015538	yes
ENSG00000215795.2	RP11-488L18.3	chr1:247347114-247348784	OK	5.66823	7.84329	0.468561	2.27262	5e-05	0.0015538	yes
ENSG00000217539.2	IQCB2P	chr6:27978500-27980133	OK	5.54033	3.72815	-0.57151	-2.51834	5e-05	0.0015538	yes
ENSG00000218052.4	RP11-561C5.5	chr15:85798599-85873565	OK	10.5396	4.77589	-1.14198	-2.53209	5e-05	0.0015538	yes
ENSG00000218208.1	RP11-367G18.2	chr6:113902702-113903149	OK	316.704	199.572	-0.666223	-4.08462	5e-05	0.0015538	yes
ENSG00000220032.4	RP11-17M16.1	chr18:74207476-74210045	OK	3.23666	2.05637	-0.654406	-2.64917	5e-05	0.0015538	yes
ENSG00000220666.2	RCC2P7	chr6:56296747-56298011	OK	4.34132	6.44359	0.569732	2.41506	5e-05	0.0015538	yes
ENSG00000221795.1	MIR1324	chr3:75679913-75680009	OK	0	95.1732	inf	#NAME?	5e-05	0.0015538	yes
ENSG00000221963.5	APOL6	chr22:36044441-36064456	OK	8.1364	5.33032	-0.610169	-3.75514	5e-05	0.0015538	yes
ENSG00000224097.5	RP11-472B18.1	chr4:39481874-39483525	OK	2.38729	4.05418	0.764034	2.45141	5e-05	0.0015538	yes
ENSG00000224137.1	AC079767.4	chr2:208527098-208531748	OK	35.2906	7.31947	-2.26947	-8.44747	5e-05	0.0015538	yes
ENSG00000224144.1	ASH2LP1	chr22:22774662-22775647	OK	2.00187	0.516159	-1.95546	-3.61834	5e-05	0.0015538	yes
ENSG00000224187.1	RP11-132N15.3	chr3:187676562-187694195	OK	16.184	7.78856	-1.05514	-3.29923	5e-05	0.0015538	yes
ENSG00000224280.1	AC005014.5	chr7:16623406-16626382	OK	6.53508	9.01508	0.464135	2.5635	5e-05	0.0015538	yes
ENSG00000224478.1	RP11-13P5.1	chr6:159528822-159537085	OK	12.139	7.80438	-0.637295	-2.77187	5e-05	0.0015538	yes
ENSG00000224631.3	RP11-51O6.1	chr16:61089302-61089868	OK	289.722	165.843	-0.804851	-4.58098	5e-05	0.0015538	yes
ENSG00000224714.2	RP11-179K3.2	chr10:66660893-66684276	OK	1.9771	1.21334	-0.704409	-2.63303	5e-05	0.0015538	yes
ENSG00000224810.1	RP11-538D16.2	chr1:182031811-182038388	OK	0.863131	0.238917	-1.85307	-3.88728	5e-05	0.0015538	yes
ENSG00000225067.3	RPL23AP2	chr19:15722433-15722934	OK	28.4711	2.08937	-3.76836	-7.93	5e-05	0.0015538	yes
ENSG00000225125.2	RANP4	chrX:135889381-135890036	OK	0.498875	0	#NAME?	#NAME?	5e-05	0.0015538	yes
ENSG00000225471.2	RP11-262D11.2	chrX:71364033-71381600	OK	63.3238	47.0108	-0.429757	-2.72551	5e-05	0.0015538	yes
ENSG00000225698.2	IGHV3-72	chr14:107198931-107199471	OK	5.67396	12.0201	1.08302	3.20376	5e-05	0.0015538	yes
ENSG00000226380.3	MIR29B1	chr7:130538478-130613408	OK	0.297177	13.9098	5.54864	1.58471	5e-05	0.0015538	yes
ENSG00000226397.3	C12orf77	chr12:25146357-25150453	OK	15.6478	9.26204	-0.756558	-3.41422	5e-05	0.0015538	yes
ENSG00000226505.1	AC016700.3	chr2:70316852-70330352	OK	4.17552	1.65668	-1.33366	-2.56517	5e-05	0.0015538	yes
ENSG00000226549.3	SCDP1	chr17:20687957-20689038	OK	4.03557	9.84636	1.28682	5.31907	5e-05	0.0015538	yes
ENSG00000226674.4	TEX41	chr2:145425533-145940216	OK	8.43041	4.64773	-0.859076	-1.9449	5e-05	0.0015538	yes
ENSG00000226958.1	CTD-2328D6.1	chrX:108297360-108297792	OK	15.5833	23.9277	0.61868	2.40589	5e-05	0.0015538	yes
ENSG00000227028.2	SLC8A1-AS1	chr2:40013592-40838193	OK	7.49982	2.55569	-1.55314	-3.19173	5e-05	0.0015538	yes
ENSG00000227304.3	RP11-791G16.2	chr4:83404322-83483510	OK	10.3292	5.1251	-1.01107	-4.28949	5e-05	0.0015538	yes
ENSG00000227533.1	SLC2A1-AS1	chr1:43424719-43449029	OK	1.29487	0.443289	-1.54648	-2.53953	5e-05	0.0015538	yes
ENSG00000227591.1	RP1-28O10.1	chr1:209834708-209908295	OK	66.4755	14.5186	-2.19492	-8.61482	5e-05	0.0015538	yes
ENSG00000228439.3	TSTD3	chr6:99880189-99979794	OK	1.09098	11.1019	3.34711	3.96067	5e-05	0.0015538	yes
ENSG00000228590.1	AC007381.3	chr2:60577729-60580151	OK	3.03392	1.48314	-1.03252	-3.8622	5e-05	0.0015538	yes
ENSG00000228739.1	RP11-218I7.2	chr9:6047359-6066714	OK	0.547904	0	#NAME?	#NAME?	5e-05	0.0015538	yes
ENSG00000228889.2	UBAC2-AS1	chr13:99848630-99852964	OK	14.2166	7.3949	-0.942974	-4.93846	5e-05	0.0015538	yes
ENSG00000228986.1	RP13-228J13.8	chrX:154505499-154563966	OK	4.63721	7.1093	0.616452	2.42599	5e-05	0.0015538	yes
ENSG00000229164.5	TRAC	chr14:23016446-23021097	OK	8.82364	4.23428	-1.05926	-4.20084	5e-05	0.0015538	yes
ENSG00000229557.1	LINC00379	chr13:91779866-91783661	OK	47.417	18.6822	-1.34374	-5.86535	5e-05	0.0015538	yes
ENSG00000229621.1	AC018742.1	chr2:21444046-22753977	OK	1.43942	0.800806	-0.84596	-2.40077	5e-05	0.0015538	yes
ENSG00000229723.1	LINC01054	chr13:115095033-115099423	OK	117.381	89.1688	-0.396589	-2.29845	5e-05	0.0015538	yes
ENSG00000230037.1	UBBP1	chr2:137087010-137087483	OK	3.62814	1.01531	-1.83732	-2.70318	5e-05	0.0015538	yes
ENSG00000230067.3	HSPD1P6	chr3:36808607-36825658	OK	2.74255	4.87953	0.831221	3.41015	5e-05	0.0015538	yes
ENSG00000230356.1	NCAPD2P1	chr7:34386123-34917944	OK	1.31258	2.23996	0.771064	2.60391	5e-05	0.0015538	yes
ENSG00000230438.5	RP11-420G6.4	chr6:2854895-2881641	OK	6.92392	13.9708	1.01275	4.98016	5e-05	0.0015538	yes
ENSG00000230658.1	KLHL7-AS1	chr7:23140846-23145322	OK	1.93606	1.16171	-0.736875	-2.70589	5e-05	0.0015538	yes
ENSG00000230787.1	PSAT1P3	chr1:79520629-79521740	OK	10.7858	15.3485	0.508968	2.55316	5e-05	0.0015538	yes
ENSG00000232434.1	C9orf172	chr9:139738866-139741797	OK	4.59443	7.5148	0.709851	3.75183	5e-05	0.0015538	yes
ENSG00000232645.1	RP3-322G13.5	chr20:23337230-23338753	OK	8.15289	4.3937	-0.891876	-2.43472	5e-05	0.0015538	yes
ENSG00000232905.2	RP11-534I8.1	chr9:116612966-116613912	OK	4.87206	7.5023	0.622801	2.47588	5e-05	0.0015538	yes
ENSG00000233225.2	AC004987.9	chr7:39856147-39907739	OK	9.40335	6.22738	-0.59455	-2.38997	5e-05	0.0015538	yes
ENSG00000233588.1	CYP51P2	chr13:29296522-29298158	OK	2.6444	5.42937	1.03784	4.18682	5e-05	0.0015538	yes
ENSG00000233791.1	RP11-134P9.1	chr1:203267885-203274437	OK	24.2759	12.3299	-0.977362	-2.64683	5e-05	0.0015538	yes
ENSG00000233997.1	AP000475.2	chr21:23119292-23169735	OK	274.935	205.91	-0.417076	-2.57154	5e-05	0.0015538	yes
ENSG00000234147.1	RP3-460G2.2	chr6:141167094-141174061	OK	33.3798	21.5781	-0.629406	-2.78585	5e-05	0.0015538	yes
ENSG00000234184.1	RP5-887A10.1	chr1:81000662-81112473	OK	10.232	2.33007	-2.13464	-4.62474	5e-05	0.0015538	yes
ENSG00000234297.2	RP11-54D18.4	chr9:14987299-15146399	OK	29.1473	40.0185	0.457305	2.60346	5e-05	0.0015538	yes
ENSG00000234782.2	RP11-442A13.1	chr9:120845141-120845660	OK	850.119	658.584	-0.368296	-2.37571	5e-05	0.0015538	yes
ENSG00000234819.1	RP11-336N8.4	chr9:80834035-80834273	OK	166.075	252.303	0.603326	2.94542	5e-05	0.0015538	yes
ENSG00000235207.1	TUBBP6	chr7:55713312-55714644	OK	8.85769	12.1223	0.452655	2.27348	5e-05	0.0015538	yes
ENSG00000235605.1	RP5-827C21.1	chr1:234492449-234501574	OK	20.9222	5.38773	-1.95729	-3.63511	5e-05	0.0015538	yes
ENSG00000235621.4	LINC00494	chr20:46988692-46999372	OK	13.5542	6.7251	-1.01112	-2.42988	5e-05	0.0015538	yes
ENSG00000235823.1	LINC00263	chr10:102133371-102143125	OK	5.00065	7.78674	0.638905	3.33417	5e-05	0.0015538	yes
ENSG00000236120.2	RP11-733O18.1	chrX:5571461-5644346	OK	42.5509	1.69678	-4.64832	-11.9428	5e-05	0.0015538	yes
ENSG00000236719.2	RP11-522D2.1	chr1:180528111-180535654	OK	22.4542	15.8691	-0.50077	-2.81375	5e-05	0.0015538	yes
ENSG00000237424.1	FOXD2-AS1	chr1:47897804-47900313	OK	3.33562	5.05289	0.599151	2.87536	5e-05	0.0015538	yes
ENSG00000237939.1	AC097523.3	chr2:139064888-139065540	OK	2.00641	5.07353	1.33838	3.42334	5e-05	0.0015538	yes
ENSG00000238120.1	CTA-941F9.9	chr22:46000311-46001501	OK	78.4891	47.7362	-0.717408	-3.9504	5e-05	0.0015538	yes
ENSG00000238125.1	SLC9A3P2	chr22:20956881-21011201	OK	3.13245	1.27515	-1.29663	-4.02528	5e-05	0.0015538	yes
ENSG00000238133.2	MLK7-AS1	chr2:173940162-174146764	OK	0.591155	6.15817	3.38089	6.48449	5e-05	0.0015538	yes
ENSG00000241095.1	CYP51P1	chr3:82855665-82857172	OK	1.2149	2.67912	1.14092	3.67266	5e-05	0.0015538	yes
ENSG00000241767.2	RP11-71H9.1	chr3:164431882-164549268	OK	0.457315	0	#NAME?	#NAME?	5e-05	0.0015538	yes
ENSG00000241978.5	AKAP2	chr9:112403067-112934792	OK	30.0811	12.9019	-1.22127	-4.00433	5e-05	0.0015538	yes
ENSG00000242588.2	RP11-274B21.1	chr7:128171751-128269512	OK	2.12314	3.71695	0.807922	2.399	5e-05	0.0015538	yes
ENSG00000242741.1	RP11-20B7.1	chr3:73857751-73952017	OK	3.84453	1.46142	-1.39544	-3.50245	5e-05	0.0015538	yes
ENSG00000243491.1	RP11-521D12.5	chr2:9897624-9910470	OK	1.79057	0.883312	-1.01942	-3.19789	5e-05	0.0015538	yes
ENSG00000243587.6	C6orf183	chr6:109487035-109592217	OK	0.678392	1.78155	1.39294	4.16795	5e-05	0.0015538	yes
ENSG00000244682.3	FCGR2C	chr1:161475219-161648444	OK	0.532838	0	#NAME?	#NAME?	5e-05	0.0015538	yes
ENSG00000244791.2	RP11-65D17.1	chr8:127337739-127341780	OK	2.2206	0.727005	-1.61091	-4.18794	5e-05	0.0015538	yes
ENSG00000245614.2	DDX11-AS1	chr12:31173696-31257725	OK	31.5648	65.3294	1.04942	4.83298	5e-05	0.0015538	yes
ENSG00000248175.1	CTC-428G20.3	chr5:114539712-114541943	OK	3.0611	1.96766	-0.637569	-2.61341	5e-05	0.0015538	yes
ENSG00000248596.2	RP11-844P9.2	chr5:175564159-175626298	OK	5.39524	14.478	1.4241	4.34413	5e-05	0.0015538	yes
ENSG00000249650.1	RP11-310P5.1	chr5:602734-612325	OK	0.492089	0	#NAME?	#NAME?	5e-05	0.0015538	yes
ENSG00000250317.4	SMIM20	chr4:25749054-25931435	OK	116.161	65.101	-0.835377	-2.52983	5e-05	0.0015538	yes
ENSG00000250492.1	INTS6P1	chr5:39719085-39721615	OK	3.2456	2.18456	-0.571143	-2.48152	5e-05	0.0015538	yes
ENSG00000251333.3	RTN3P1	chr4:146296694-146297405	OK	36.7114	52.2622	0.509538	2.82918	5e-05	0.0015538	yes
ENSG00000253633.1	KB-1980E6.3	chr8:103540967-103550896	OK	6.83615	2.34894	-1.54117	-4.00821	5e-05	0.0015538	yes
ENSG00000253651.1	SOD1P3	chr8:126964104-126964558	OK	41.647	56.9317	0.451021	2.27941	5e-05	0.0015538	yes
ENSG00000253883.1	IGHV3-19	chr14:106653370-106653661	OK	1.85658	0	#NAME?	#NAME?	5e-05	0.0015538	yes
ENSG00000253993.1	RP11-451O18.1	chr8:33084365-33084665	OK	43.2697	25.0745	-0.787138	-2.83335	5e-05	0.0015538	yes
ENSG00000254013.1	MAP2K1P1	chr8:29885228-29886416	OK	15.4114	21.905	0.507262	2.73474	5e-05	0.0015538	yes
ENSG00000254454.2	RCC2P6	chr11:62104382-62160882	OK	10.9177	14.7971	0.438647	2.34594	5e-05	0.0015538	yes
ENSG00000254799.1	SLC25A47P1	chr11:59030861-59031275	OK	6.69519	12.147	0.859406	2.56236	5e-05	0.0015538	yes
ENSG00000254838.4	GVINP1	chr11:6734766-6767670	OK	0.878978	0.211264	-2.05678	-2.47852	5e-05	0.0015538	yes
ENSG00000254999.2	BRK1	chr3:10157275-10168874	OK	249.87	190.902	-0.388342	-2.45747	5e-05	0.0015538	yes
ENSG00000255760.1	RP11-428G5.5	chr12:32030012-32040137	OK	7.10065	0.994396	-2.83606	-6.70657	5e-05	0.0015538	yes
ENSG00000255980.1	AP000439.1	chr11:69240457-69244389	OK	2.3057	1.45766	-0.661545	-2.53607	5e-05	0.0015538	yes
ENSG00000256039.1	RP11-291B21.2	chr12:10705961-10710648	OK	222.836	323.419	0.537423	3.47614	5e-05	0.0015538	yes
ENSG00000256262.1	USP30-AS1	chr12:109460893-109525831	OK	47.6736	26.2541	-0.860648	-2.64441	5e-05	0.0015538	yes
ENSG00000256545.1	AL139819.1	chr10:102106880-102124591	OK	10.4663	26.0614	1.31617	2.64666	5e-05	0.0015538	yes
ENSG00000259278.1	RP11-62C7.2	chr15:39157522-39719396	OK	7.67327	13.0507	0.766216	2.85924	5e-05	0.0015538	yes
ENSG00000259781.1	RP11-673C5.1	chr15:71389290-72075722	OK	37.3855	51.0866	0.450466	2.31944	5e-05	0.0015538	yes
ENSG00000259834.1	RP11-284N8.3	chr1:111196181-111199662	OK	1.56686	0.92265	-0.764017	-2.91344	5e-05	0.0015538	yes
ENSG00000260063.1	RP5-968P14.2	chr1:27018622-27020622	OK	2.37485	1.34752	-0.817531	-2.91248	5e-05	0.0015538	yes
ENSG00000260231.1	JHDM1D-AS1	chr7:139877060-139879440	OK	1.06576	0.351789	-1.5991	-3.87714	5e-05	0.0015538	yes
ENSG00000260271.1	RP1-45N11.1	chr6:91054937-91072351	OK	9.28773	4.87671	-0.929419	-4.29529	5e-05	0.0015538	yes
ENSG00000260303.1	RP11-203B7.2	chr4:146973755-146977914	OK	0.500694	0.16905	-1.56648	-3.52355	5e-05	0.0015538	yes
ENSG00000260686.1	CTB-36H16.2	chr5:122168050-122170228	OK	5.24527	2.8975	-0.856208	-3.9119	5e-05	0.0015538	yes
ENSG00000260725.1	AC005307.1	chr19:28909389-28920397	OK	4.98265	2.83074	-0.815734	-3.35212	5e-05	0.0015538	yes
ENSG00000260822.1	GS1-358P8.4	chrX:24563632-24568583	OK	6.50338	4.74984	-0.45331	-2.56216	5e-05	0.0015538	yes
ENSG00000260997.1	RP4-647J21.1	chr7:44998597-45000508	OK	10.3917	7.44869	-0.480373	-2.51903	5e-05	0.0015538	yes
ENSG00000261115.1	TMEM178B	chr7:140774031-141180180	OK	1.63592	0.476365	-1.77996	-5.16477	5e-05	0.0015538	yes
ENSG00000261159.1	RP11-723O4.9	chr3:128578558-128579369	OK	6.80984	3.65558	-0.89752	-3.12134	5e-05	0.0015538	yes
ENSG00000261167.1	RP11-517B11.7	chr3:131173969-131177442	OK	1.13944	0.727493	-0.647315	-2.26197	5e-05	0.0015538	yes
ENSG00000261452.1	RP11-509E16.1	chr2:25380062-25382006	OK	4.74366	2.13	-1.15515	-4.80062	5e-05	0.0015538	yes
ENSG00000261490.1	RP11-448G15.3	chr4:10069712-10074643	OK	1.23477	0.709173	-0.800028	-2.82508	5e-05	0.0015538	yes
ENSG00000261786.1	RP4-555D20.2	chr3:44158790-44163857	OK	2.90454	1.65993	-0.807182	-3.95822	5e-05	0.0015538	yes
ENSG00000261949.1	CTD-3148I10.1	chr19:49927005-49932075	OK	12.5936	8.79326	-0.518221	-2.78277	5e-05	0.0015538	yes
ENSG00000262484.1	CTC-360G5.1	chr19:39399619-39402798	OK	7.53388	3.10347	-1.27951	-3.65485	5e-05	0.0015538	yes
ENSG00000263004.1	RP11-166P13.3	chr17:55155658-55162385	OK	8.92837	4.92685	-0.857732	-2.81841	5e-05	0.0015538	yes
ENSG00000264265.1	RP11-14P20.1	chr18:508567-515294	OK	16.1051	5.38531	-1.58042	-5.24998	5e-05	0.0015538	yes
ENSG00000264469.1	RP11-173M1.8	chr17:25641668-25642952	OK	2.74874	4.72709	0.782182	2.95726	5e-05	0.0015538	yes
ENSG00000265150.1	RN7SL2	chr14:50329270-50329567	OK	572.729	834.9	0.543751	3.28625	5e-05	0.0015538	yes
ENSG00000265273.1	PGDP1	chr18:29542140-29543581	OK	6.39703	8.83913	0.466502	2.23908	5e-05	0.0015538	yes
ENSG00000267185.1	PTP4A2P1	chr17:40685549-40686027	OK	71.7337	93.9867	0.389805	2.16189	5e-05	0.0015538	yes
ENSG00000267533.1	RP11-815J4.7	chr18:12067171-12068416	OK	19.2411	25.3115	0.395599	2.18021	5e-05	0.0015538	yes
ENSG00000268401.1	CTC-344H19.4	chr19:46530911-46533419	OK	1.90786	4.84193	1.34363	2.81997	5e-05	0.0015538	yes
ENSG00000269155.1	AL009178.1	chr6:168185216-168198927	OK	0.160882	3.30128	4.35895	8.68331	5e-05	0.0015538	yes
ENSG00000269290.1	RP11-869B15.1	chr11:64552392-64553092	OK	4.76375	2.14328	-1.15228	-3.14353	5e-05	0.0015538	yes
ENSG00000269761.1	RP11-1137G4.4	chr19:7005022-7006085	OK	7.16594	4.34869	-0.720577	-2.90281	5e-05	0.0015538	yes
ENSG00000269964.2	MEI4	chr6:78400374-78636691	OK	0.878458	0.404718	-1.11806	-3.77984	5e-05	0.0015538	yes
ENSG00000271029.1	RP11-849F2.10	chr17:8199822-8200534	OK	10.8361	1.09228	-3.31043	-4.65798	5e-05	0.0015538	yes
ENSG00000271588.1	RP11-435P24.3	chr1:203369393-203369709	OK	0	0.714223	inf	#NAME?	5e-05	0.0015538	yes
ENSG00000271605.1	MILR1	chr17:62461568-62464760	OK	12.1893	3.80305	-1.68039	-5.45123	5e-05	0.0015538	yes
ENSG00000271856.1	RP11-861A13.4	chr3:107844667-107857457	OK	17.4415	10.4754	-0.735517	-4.26577	5e-05	0.0015538	yes
ENSG00000272016.1	RP11-215G15.5	chr5:10652322-10657928	OK	4.28042	2.85372	-0.584911	-2.78369	5e-05	0.0015538	yes
ENSG00000272047.1	GTF2H5	chr6:158589383-158620376	OK	4.37953	3.34355	-0.389392	-2.22573	5e-05	0.0015538	yes
ENSG00000272335.1	RP11-53O19.3	chr5:44826177-44828694	OK	3.24828	2.09747	-0.631024	-2.7215	5e-05	0.0015538	yes
ENSG00000272452.1	RP11-391M1.4	chr3:40507956-40510078	OK	5.38408	3.35846	-0.680898	-3.15992	5e-05	0.0015538	yes
ENSG00000272566.1	RP11-462G22.2	chr4:190625034-190625644	OK	13.8636	8.3671	-0.728503	-2.8622	5e-05	0.0015538	yes
ENSG00000272709.1	RP11-458D21.6	chr1:145200337-145200891	OK	0.53636	0	#NAME?	#NAME?	5e-05	0.0015538	yes
ENSG00000273018.1	CTD-2303H24.2	chr17:18414534-18528930	OK	9.25782	20.4163	1.14098	3.17181	5e-05	0.0015538	yes
ENSG00000273117.1	AC144652.1	chr7:155087627-155089251	OK	2.6838	5.07975	0.920482	3.79866	5e-05	0.0015538	yes
ENSG00000048342.11	CC2D2A	chr4:15471488-15603180	OK	2.80417	1.14293	-1.29484	-1.84971	0.0001	0.00287575	yes
ENSG00000067798.9	NAV3	chr12:78224684-78606790	OK	0.819526	0.0595596	-3.78238	-0.572666	0.0001	0.00287575	yes
ENSG00000073282.8	TP63	chr3:189349204-189615068	OK	8.8035	6.73903	-0.385537	-1.98176	0.0001	0.00287575	yes
ENSG00000090104.7	RGS1	chr1:192544856-192549161	OK	0.280744	0.925673	1.72125	1.89055	0.0001	0.00287575	yes
ENSG00000100219.12	XBP1	chr22:29190542-29196585	OK	385.02	290.574	-0.406026	-2.58177	0.0001	0.00287575	yes
ENSG00000100280.12	AP1B1	chr22:29723668-29819182	OK	32.8303	44.0628	0.424535	2.40674	0.0001	0.00287575	yes
ENSG00000107968.5	MAP3K8	chr10:30722865-30750762	OK	3.8369	2.25791	-0.764956	-2.25431	0.0001	0.00287575	yes
ENSG00000111145.3	ELK3	chr12:96588159-96663613	OK	13.9593	8.90359	-0.648766	-2.44658	0.0001	0.00287575	yes
ENSG00000111206.8	FOXM1	chr12:2904118-3050306	OK	42.8979	67.2833	0.649339	2.21085	0.0001	0.00287575	yes
ENSG00000119523.8	ALG2	chr9:101978707-101984238	OK	45.7209	35.2779	-0.374088	-2.15956	0.0001	0.00287575	yes
ENSG00000126953.5	TIMM8A	chrX:100600648-100604184	OK	16.4367	12.1149	-0.440143	-2.33756	0.0001	0.00287575	yes
ENSG00000128564.5	VGF	chr7:100805789-100808874	OK	0.575106	0.260552	-1.14225	-2.18114	0.0001	0.00287575	yes
ENSG00000128829.7	EIF2AK4	chr15:40226346-40327797	OK	15.7919	9.60699	-0.717025	-2.21249	0.0001	0.00287575	yes
ENSG00000130511.11	SSBP4	chr19:18529673-18549111	OK	78.7293	109.703	0.478631	2.25795	0.0001	0.00287575	yes
ENSG00000132002.3	DNAJB1	chr19:14625581-14676792	OK	65.1229	43.5551	-0.580323	-2.4111	0.0001	0.00287575	yes
ENSG00000137573.9	SULF1	chr8:70378858-70573150	OK	1.55796	0.38154	-2.02975	-1.24974	0.0001	0.00287575	yes
ENSG00000139132.10	FGD4	chr12:32552462-32798984	OK	1.00071	0.261791	-1.93454	-1.21087	0.0001	0.00287575	yes
ENSG00000139826.5	ABHD13	chr13:108870726-108886603	OK	15.3866	12.0155	-0.356779	-2.20585	0.0001	0.00287575	yes
ENSG00000141837.14	CACNA1A	chr19:13317255-13734804	OK	2.36551	1.19045	-0.99064	-2.13584	0.0001	0.00287575	yes
ENSG00000147251.11	DOCK11	chrX:117629860-117820126	OK	4.89992	6.39559	0.384318	2.2642	0.0001	0.00287575	yes
ENSG00000148429.10	USP6NL	chr10:11495944-11654226	OK	26.228	19.7436	-0.409719	-2.3133	0.0001	0.00287575	yes
ENSG00000163131.6	CTSS	chr1:150702671-150738433	OK	62.5465	43.7299	-0.516308	-2.23733	0.0001	0.00287575	yes
ENSG00000164104.7	HMGB2	chr4:174252845-174256276	OK	396.169	496.308	0.325122	2.12231	0.0001	0.00287575	yes
ENSG00000164530.9	PI16	chr6:36922208-36932613	OK	7.83677	3.5046	-1.16101	-2.10024	0.0001	0.00287575	yes
ENSG00000165312.5	OTUD1	chr10:23728197-23731308	OK	3.03033	4.21391	0.475685	2.32931	0.0001	0.00287575	yes
ENSG00000166508.13	MCM7	chr7:99690350-99726118	OK	190.188	267.45	0.491845	2.11376	0.0001	0.00287575	yes
ENSG00000170836.7	PPM1D	chr17:58677543-58741849	OK	8.25733	12.8627	0.639449	2.87856	0.0001	0.00287575	yes
ENSG00000172183.10	ISG20	chr15:89179383-89199714	OK	227.102	162.952	-0.478895	-2.10021	0.0001	0.00287575	yes
ENSG00000176261.11	ZBTB8OS	chr1:32930657-33116504	OK	88.1987	62.2643	-0.502353	-2.18172	0.0001	0.00287575	yes
ENSG00000177272.7	KCNA3	chr1:111214309-111217655	OK	1.21288	0.768928	-0.657517	-2.30572	0.0001	0.00287575	yes
ENSG00000178764.6	ZHX2	chr8:123793632-123986750	OK	18.6909	23.7434	0.345192	2.16053	0.0001	0.00287575	yes
ENSG00000183648.5	NDUFB1	chr14:92582465-92588261	OK	307.103	235.103	-0.385431	-2.21511	0.0001	0.00287575	yes
ENSG00000184979.9	USP18	chr22:18632665-18660164	OK	2.89934	1.95432	-0.56906	-2.27977	0.0001	0.00287575	yes
ENSG00000196935.4	SRGAP1	chr12:64238072-64541637	OK	0.840656	0.0276951	-4.92381	-0.555868	0.0001	0.00287575	yes
ENSG00000197980.7	LEKR1	chr3:156543269-156763918	OK	2.24309	0.676845	-1.72859	-1.73139	0.0001	0.00287575	yes
ENSG00000198846.5	TOX	chr8:59717976-60033905	OK	0.94879	0.62181	-0.609614	-2.12826	0.0001	0.00287575	yes
ENSG00000198911.7	SREBF2	chr22:42227218-42303312	OK	124.712	215.891	0.791694	2.24583	0.0001	0.00287575	yes
ENSG00000204138.8	PHACTR4	chr1:28696113-28826881	OK	6.11284	8.18069	0.42038	2.38239	0.0001	0.00287575	yes
ENSG00000211640.3	IGLV6-57	chr22:22550112-22550860	OK	201.962	157.922	-0.354873	-2.20695	0.0001	0.00287575	yes
ENSG00000225462.1	FDPSP1	chr1:187532192-187533263	OK	4.46538	6.91842	0.631658	2.55777	0.0001	0.00287575	yes
ENSG00000226853.2	AC010894.3	chr2:175352116-175353114	OK	10.8527	6.01825	-0.850639	-2.27562	0.0001	0.00287575	yes
ENSG00000226950.2	DANCR	chr4:53578596-53586998	OK	235.432	183.12	-0.362524	-2.28062	0.0001	0.00287575	yes
ENSG00000236453.1	AC003092.1	chr7:93652144-93695973	OK	3.06774	1.28925	-1.25065	-2.63545	0.0001	0.00287575	yes
ENSG00000238137.2	ARPC3P2	chr1:211615615-211616148	OK	0.416082	0	#NAME?	#NAME?	0.0001	0.00287575	yes
ENSG00000243779.1	RP11-681N23.1	chr18:13919601-13919922	OK	18.7259	10.7981	-0.79426	-2.27506	0.0001	0.00287575	yes
ENSG00000254119.1	RP11-705O24.1	chr8:62697605-62856739	OK	2.51671	0.298808	-3.07425	-1.19847	0.0001	0.00287575	yes
ENSG00000259315.1	RP11-752G15.9	chr15:83394624-83407656	OK	10.4982	6.30968	-0.734505	-2.29116	0.0001	0.00287575	yes
ENSG00000259802.1	CTD-2256P15.2	chr5:10352812-10353713	OK	3.56484	2.04406	-0.802401	-2.35912	0.0001	0.00287575	yes
ENSG00000261335.1	RP11-318A15.2	chr17:74668023-74707098	OK	2.76134	1.65111	-0.741934	-2.40586	0.0001	0.00287575	yes
ENSG00000263567.1	RP11-805L22.3	chr17:30089458-30096067	OK	10.7241	6.69936	-0.678759	-2.26634	0.0001	0.00287575	yes
ENSG00000270914.1	RP5-1077B9.5	chr1:12077272-12077365	OK	87.9615	0	#NAME?	#NAME?	0.0001	0.00287575	yes
ENSG00000271134.1	RP11-416L21.2	chr2:60910007-60910379	OK	6.53469	1.58515	-2.0435	-3.15228	0.0001	0.00287575	yes
ENSG00000075651.11	PLD1	chr3:171318194-171528740	OK	1.11097	0.260893	-2.09029	-1.25093	0.00015	0.00412994	yes
ENSG00000089057.10	SLC23A2	chr20:4833001-4990939	OK	4.87852	3.26891	-0.577637	-2.4763	0.00015	0.00412994	yes
ENSG00000091592.11	NLRP1	chr17:5402746-5522744	OK	8.62267	6.22854	-0.46924	-2.09377	0.00015	0.00412994	yes
ENSG00000101255.6	TRIB3	chr20:361260-378203	OK	50.5264	64.6478	0.355562	2.25156	0.00015	0.00412994	yes
ENSG00000101846.6	STS	chrX:7137496-7272851	OK	29.4589	37.6127	0.352518	2.29247	0.00015	0.00412994	yes
ENSG00000103066.8	PLA2G15	chr16:68279206-68294961	OK	32.4936	42.6152	0.391216	2.23126	0.00015	0.00412994	yes
ENSG00000110002.11	VWA5A	chr11:123986068-124018428	OK	0.61003	1.37824	1.17587	2.00287	0.00015	0.00412994	yes
ENSG00000115267.5	IFIH1	chr2:163123588-163175213	OK	13.1427	18.3856	0.484306	2.40696	0.00015	0.00412994	yes
ENSG00000116761.7	CTH	chr1:70876900-70905534	OK	7.60479	11.4383	0.588896	2.23786	0.00015	0.00412994	yes
ENSG00000117595.6	IRF6	chr1:209959035-209979465	OK	0.562855	0.164315	-1.7763	-1.6606	0.00015	0.00412994	yes
ENSG00000126266.2	FFAR1	chr19:35842444-35843367	OK	7.53707	4.97694	-0.598744	-2.3626	0.00015	0.00412994	yes
ENSG00000132963.7	POMP	chr13:29233240-29253062	OK	63.0585	49.8718	-0.338469	-2.0817	0.00015	0.00412994	yes
ENSG00000144366.11	GULP1	chr2:189156395-189460653	OK	0.80388	0.196244	-2.03433	-0.978933	0.00015	0.00412994	yes
ENSG00000152056.12	AP1S3	chr2:224616402-224702744	OK	20.2185	29.0305	0.521894	2.27049	0.00015	0.00412994	yes
ENSG00000158352.11	SHROOM4	chrX:50334646-50557302	OK	1.68225	1.07479	-0.646343	-2.07684	0.00015	0.00412994	yes
ENSG00000166938.8	DIS3L	chr15:66570835-66626236	OK	22.1216	30.039	0.441384	2.03572	0.00015	0.00412994	yes
ENSG00000167595.10	C19orf55	chr19:36249043-36261930	OK	8.78483	14.5551	0.728439	2.16442	0.00015	0.00412994	yes
ENSG00000167748.6	KLK1	chr19:51322403-51327043	OK	7.47428	4.78983	-0.641959	-2.49854	0.00015	0.00412994	yes
ENSG00000168495.8	POLR3D	chr8:22102616-22132675	OK	16.7677	22.2522	0.408263	2.02375	0.00015	0.00412994	yes
ENSG00000170638.5	TRABD	chr22:50624343-50638976	OK	58.8623	75.3069	0.355439	2.15054	0.00015	0.00412994	yes
ENSG00000172197.9	MBOAT1	chr6:20100934-20317970	OK	0.415829	0.110183	-1.91609	-1.89511	0.00015	0.00412994	yes
ENSG00000178307.5	TMEM11	chr17:21100592-21133348	OK	27.9705	36.4893	0.383571	2.12822	0.00015	0.00412994	yes
ENSG00000184423.5	AC090043.1	chr3:1637460-1637929	OK	5.88776	2.69653	-1.12662	-2.51603	0.00015	0.00412994	yes
ENSG00000188243.8	COMMD6	chr13:76099349-76123575	OK	356.587	276.805	-0.365384	-2.16426	0.00015	0.00412994	yes
ENSG00000196352.9	CD55	chr1:207494852-207534311	OK	23.674	31.8183	0.426552	2.29584	0.00015	0.00412994	yes
ENSG00000198890.6	PRMT6	chr1:107599266-107601916	OK	18.7814	14.3892	-0.384323	-2.27374	0.00015	0.00412994	yes
ENSG00000228649.4	AC005682.5	chr7:22893796-22901021	OK	30.5943	22.7602	-0.426745	-2.25815	0.00015	0.00412994	yes
ENSG00000260614.1	RP11-491F9.1	chr16:49321340-49324138	OK	3.40174	1.49716	-1.18405	-2.61473	0.00015	0.00412994	yes
ENSG00000267472.1	LOC440461	chr17:66195061-66195737	OK	4.17207	6.67179	0.677311	2.22842	0.00015	0.00412994	yes
ENSG00000269728.1	RP11-145M9.4	chr3:179113876-179116979	OK	8.07811	5.72799	-0.495989	-2.18128	0.00015	0.00412994	yes
ENSG00000121895.7	TMEM156	chr4:38968364-39034542	OK	35.951	23.9232	-0.587623	-2.24213	0.00015	0.00412995	yes
ENSG00000044574.7	HSPA5	chr9:127997131-128003609	OK	158.986	125.144	-0.345312	-2.28362	0.0002	0.00515933	yes
ENSG00000067064.6	IDI1	chr10:1034337-1095110	OK	30.7801	54.6817	0.829059	2.22687	0.0002	0.00515933	yes
ENSG00000072163.14	LIMS2	chr2:128395955-128439360	OK	6.3759	8.69654	0.447811	1.91465	0.0002	0.00515933	yes
ENSG00000076604.10	TRAF4	chr17:27071001-27077974	OK	169.219	120.069	-0.49503	-2.10483	0.0002	0.00515933	yes
ENSG00000078589.8	P2RY10	chrX:78200828-78217451	OK	6.95974	4.04393	-0.783274	-1.99633	0.0002	0.00515933	yes
ENSG00000092758.11	COL9A3	chr20:61447595-61493115	OK	26.4783	17.0805	-0.63246	-2.30171	0.0002	0.00515933	yes
ENSG00000100147.9	CCDC134	chr22:42196682-42222303	OK	4.04656	5.83113	0.527079	2.07694	0.0002	0.00515933	yes
ENSG00000103495.9	MAZ	chr16:29817426-29859355	OK	249.282	356.15	0.514708	2.12152	0.0002	0.00515933	yes
ENSG00000111445.9	RFC5	chr12:118451392-118500235	OK	33.8336	48.7929	0.528212	2.27055	0.0002	0.00515933	yes
ENSG00000115306.11	SPTBN1	chr2:54683421-54896812	OK	0.793888	0.42628	-0.897135	-2.10797	0.0002	0.00515933	yes
ENSG00000116729.9	WLS	chr1:68167148-68698803	OK	0.619458	0.146049	-2.08456	-0.871414	0.0002	0.00515933	yes
ENSG00000119042.12	SATB2	chr2:200134222-200341658	OK	17.7779	14.148	-0.329487	-2.03841	0.0002	0.00515933	yes
ENSG00000119632.3	IFI27L2	chr14:94594115-94596590	OK	30.139	21.7569	-0.47016	-2.15913	0.0002	0.00515933	yes
ENSG00000119900.7	OGFRL1	chr6:71931159-72130472	OK	8.32703	10.8629	0.383531	2.07079	0.0002	0.00515933	yes
ENSG00000120049.14	KCNIP2	chr10:103578834-103603677	OK	3.70749	1.97199	-0.910789	-1.84529	0.0002	0.00515933	yes
ENSG00000121211.3	MND1	chr4:154265800-154336270	OK	65.4725	83.1792	0.345333	2.02867	0.0002	0.00515933	yes
ENSG00000132334.12	PTPRE	chr10:129705324-129884119	OK	7.83385	12.8064	0.709077	2.40603	0.0002	0.00515933	yes
ENSG00000132554.15	RGS22	chr8:100973163-101143496	OK	3.18366	0.991739	-1.68265	-1.85528	0.0002	0.00515933	yes
ENSG00000134824.9	FADS2	chr11:61447904-61634826	OK	10.8276	30.8652	1.51126	1.73519	0.0002	0.00515933	yes
ENSG00000137054.11	POLR1E	chr9:37485931-37503694	OK	25.3104	32.714	0.370178	2.2306	0.0002	0.00515933	yes
ENSG00000138166.5	DUSP5	chr10:112257595-112271302	OK	4.85141	3.49402	-0.473515	-2.25793	0.0002	0.00515933	yes
ENSG00000143337.14	TOR1AIP1	chr1:179850741-179894135	OK	9.92737	16.0999	0.697571	2.19726	0.0002	0.00515933	yes
ENSG00000147434.4	CHRNA6	chr8:42607762-42651535	OK	2.29348	0.940642	-1.28582	-2.04213	0.0002	0.00515933	yes
ENSG00000158856.13	DMTN	chr8:21906505-21940038	OK	0.435234	0.137979	-1.65734	-0.599766	0.0002	0.00515933	yes
ENSG00000159640.10	ACE	chr17:61554421-61599209	OK	10.5496	6.61195	-0.674037	-2.01894	0.0002	0.00515933	yes
ENSG00000160752.10	FDPS	chr1:155278538-155300905	OK	150.104	205.55	0.453529	2.31971	0.0002	0.00515933	yes
ENSG00000162894.7	FAIM3	chr1:207077730-207096592	OK	5.78826	2.74354	-1.07709	-2.25785	0.0002	0.00515933	yes
ENSG00000163001.7	CCDC104	chr2:55746739-55773015	OK	12.1131	18.2361	0.59023	2.3105	0.0002	0.00515933	yes
ENSG00000164049.10	FBXW12	chr3:48413708-48442666	OK	1.29504	0.590071	-1.13404	-2.23934	0.0002	0.00515933	yes
ENSG00000169855.15	ROBO1	chr3:78646389-79816965	OK	18.6482	10.3066	-0.855475	-2.02904	0.0002	0.00515933	yes
ENSG00000180596.7	HIST1H2BC	chr6:26115100-26124154	OK	1.97715	4.08536	1.04704	2.36973	0.0002	0.00515933	yes
ENSG00000185262.7	UBALD2	chr17:74261282-74267375	OK	163.425	261.616	0.678823	2.20882	0.0002	0.00515933	yes
ENSG00000189057.6	FAM111B	chr11:58874657-58894883	OK	40.5508	53.1825	0.39122	2.17132	0.0002	0.00515933	yes
ENSG00000198894.3	KIAA1737	chr14:77564439-77725838	OK	9.58627	12.7675	0.413439	1.8392	0.0002	0.00515933	yes
ENSG00000206192.7	ANKRD20A9P	chr13:19390857-19446107	OK	0.576738	0.174333	-1.72607	-2.83945	0.0002	0.00515933	yes
ENSG00000207955.2	MIR219-2	chr9:131153739-131155789	OK	14.1288	0.190031	-6.21626	-1.89128	0.0002	0.00515933	yes
ENSG00000211979.2	IGHV7-81	chr14:107282791-107283280	OK	12.0838	7.36415	-0.714483	-2.14926	0.0002	0.00515933	yes
ENSG00000214391.3	RP11-121L10.3	chr11:89984399-90648220	OK	11.4031	15.1444	0.409364	2.17802	0.0002	0.00515933	yes
ENSG00000215595.1	C20orf202	chr20:1184097-1188918	OK	1.02497	0.428275	-1.25898	-2.64168	0.0002	0.00515933	yes
ENSG00000228708.1	AL109763.1	chr21:19641432-19858917	OK	91.9399	45.9771	-0.999776	-2.27319	0.0002	0.00515933	yes
ENSG00000236946.2	HNRNPA1P70	chr12:68383224-68628466	OK	11.5773	6.29122	-0.879888	-2.37274	0.0002	0.00515933	yes
ENSG00000237452.2	AC074212.3	chr19:46236508-46267792	OK	0.486898	0.170513	-1.51373	-2.79739	0.0002	0.00515933	yes
ENSG00000250312.2	ZNF718	chr4:123965-157779	OK	13.2849	17.8899	0.429356	2.12589	0.0002	0.00515933	yes
ENSG00000253608.1	RP11-770E5.1	chr8:49464126-49611069	OK	0.959683	0.526726	-0.865505	-2.36471	0.0002	0.00515933	yes
ENSG00000257576.1	RP11-153M3.1	chr12:56904785-56906487	OK	29.2776	37.6197	0.361691	2.18688	0.0002	0.00515933	yes
ENSG00000260065.1	CTA-445C9.15	chr22:26917948-26921002	OK	8.10936	6.20038	-0.38723	-2.12187	0.0002	0.00515933	yes
ENSG00000261338.1	RP11-378A13.1	chr2:219120041-219122087	OK	2.07723	1.34578	-0.626223	-2.19837	0.0002	0.00515933	yes
ENSG00000267026.1	RP11-92C4.3	chr9:101569980-101634697	OK	0.150297	1.60727	3.41872	1.02982	0.0002	0.00515933	yes
ENSG00000269888.1	RP11-3P17.5	chr3:161144214-161166030	OK	239.875	179.989	-0.414372	-2.07183	0.0002	0.00515933	yes
ENSG00000090013.5	BLVRB	chr19:40953695-40971747	OK	42.4585	30.5351	-0.475584	-2.22723	0.00025	0.00617879	yes
ENSG00000099365.5	STX1B	chr16:31000576-31021949	OK	1.24408	0.69157	-0.847135	-1.78009	0.00025	0.00617879	yes
ENSG00000099834.14	CDHR5	chr11:616564-626078	OK	0.189283	0.897215	2.24491	1.03192	0.00025	0.00617879	yes
ENSG00000100056.7	DGCR14	chr22:19117791-19132197	OK	9.73232	12.963	0.413549	2.0749	0.00025	0.00617879	yes
ENSG00000101290.9	CDS2	chr20:5107431-5178533	OK	27.9444	42.7385	0.612979	2.22566	0.00025	0.00617879	yes
ENSG00000116473.10	RAP1A	chr1:112025969-112310638	OK	41.4145	26.2736	-0.656518	-2.2218	0.00025	0.00617879	yes
ENSG00000117632.16	STMN1	chr1:26210671-26233482	OK	514.021	650.456	0.339624	2.06613	0.00025	0.00617879	yes
ENSG00000124215.12	CDH26	chr20:58533470-58609066	OK	0.981298	0.199755	-2.29646	-1.53669	0.00025	0.00617879	yes
ENSG00000128536.11	CDHR3	chr7:105517241-105676877	OK	1.19762	0.323781	-1.88708	-1.2761	0.00025	0.00617879	yes
ENSG00000132196.9	HSD17B7	chr1:162760491-162782607	OK	4.93555	8.6906	0.816245	2.18207	0.00025	0.00617879	yes
ENSG00000132744.3	ACY3	chr11:67410025-67418130	OK	107.779	85.3943	-0.335861	-2.12483	0.00025	0.00617879	yes
ENSG00000136810.8	TXN	chr9:113006090-113018920	OK	121.507	91.7788	-0.404805	-2.16876	0.00025	0.00617879	yes
ENSG00000141150.3	RASL10B	chr17:34058667-34070540	OK	15.7213	20.7469	0.400172	2.01692	0.00025	0.00617879	yes
ENSG00000142168.10	SOD1	chr21:33031934-33041244	OK	463.445	370.382	-0.323383	-2.0962	0.00025	0.00617879	yes
ENSG00000148841.11	ITPRIP	chr10:106071893-106098162	OK	8.1823	6.16872	-0.407535	-2.23324	0.00025	0.00617879	yes
ENSG00000149948.9	HMGA2	chr12:66151799-66360075	OK	0.601215	0.0454094	-3.72682	-0.847617	0.00025	0.00617879	yes
ENSG00000151500.10	THYN1	chr11:134118172-134123264	OK	13.172	18.0899	0.457707	2.13313	0.00025	0.00617879	yes
ENSG00000154930.10	ACSS1	chr20:24986867-25039616	OK	0.48705	0.245218	-0.990006	-2.1461	0.00025	0.00617879	yes
ENSG00000161682.10	FAM171A2	chr17:42430582-42441243	OK	1.79456	0.945238	-0.924879	-1.88934	0.00025	0.00617879	yes
ENSG00000174799.6	CEP135	chr4:56815036-56899529	OK	6.17485	8.42847	0.448866	2.01073	0.00025	0.00617879	yes
ENSG00000181524.6	RPL24P4	chr6:42924082-42924503	OK	271.545	216.104	-0.329469	-1.9967	0.00025	0.00617879	yes
ENSG00000182551.9	ADI1	chr2:3500726-3526968	OK	34.0074	49.9103	0.553486	2.25588	0.00025	0.00617879	yes
ENSG00000182890.3	GLUD2	chrX:120181461-120183794	OK	13.0542	16.8787	0.370682	2.14947	0.00025	0.00617879	yes
ENSG00000196839.8	ADA	chr20:43160425-43280874	OK	49.3105	74.5012	0.59537	2.22718	0.00025	0.00617879	yes
ENSG00000213430.5	HSPD1P1	chr5:21616370-22853731	OK	26.2972	35.9435	0.450822	2.24498	0.00025	0.00617879	yes
ENSG00000227258.1	SMIM2-AS1	chr13:44716681-44817328	OK	4.50633	1.79576	-1.32736	-1.82181	0.00025	0.00617879	yes
ENSG00000232053.2	AC009784.3	chr7:135777672-136122174	OK	2.71218	1.30378	-1.05676	-2.2021	0.00025	0.00617879	yes
ENSG00000233680.4	HNRNPA1P27	chrX:100142624-100143579	OK	1.72464	0.710062	-1.28028	-2.54325	0.00025	0.00617879	yes
ENSG00000243701.1	LINC00883	chr3:106959538-107101007	OK	3.46819	2.17825	-0.671015	-2.0859	0.00025	0.00617879	yes
ENSG00000244607.1	CCDC13	chr3:42734154-42846023	OK	1.14338	0.0714325	-4.00058	-0.714681	0.00025	0.00617879	yes
ENSG00000247345.2	RP11-266N13.2	chr5:58264864-59843484	OK	10.0281	5.56158	-0.85048	-2.17882	0.00025	0.00617879	yes
ENSG00000248329.1	RP11-366M4.3	chr4:165798155-165820117	OK	0.884487	0.0887813	-3.31651	-1.02641	0.00025	0.00617879	yes
ENSG00000259758.1	CASC7	chr8:141530254-141539600	OK	10.8569	13.6648	0.331852	2.10635	0.00025	0.00617879	yes
ENSG00000261751.1	RP11-305A4.3	chr16:49954640-49958065	OK	0.682898	0.271279	-1.33189	-2.63183	0.00025	0.00617879	yes
ENSG00000026652.9	AGPAT4	chr6:161551010-161695093	OK	6.06177	3.37687	-0.844053	-2.26097	0.0003	0.00715857	yes
ENSG00000074416.9	MGLL	chr3:127407908-127542051	OK	12.9727	5.85747	-1.14712	-3.13121	0.0003	0.00715857	yes
ENSG00000078237.4	C12orf5	chr12:4430370-4462338	OK	16.8819	12.0608	-0.485155	-2.00878	0.0003	0.00715857	yes
ENSG00000081320.6	STK17B	chr2:196998289-197041227	OK	53.1677	76.0022	0.515493	2.01121	0.0003	0.00715857	yes
ENSG00000099251.10	HSD17B7P2	chr10:38645304-38667433	OK	1.41447	2.29641	0.699113	2.09566	0.0003	0.00715857	yes
ENSG00000112655.11	PTK7	chr6:43044005-43129457	OK	0.547452	0.144915	-1.91752	-0.91493	0.0003	0.00715857	yes
ENSG00000123612.11	ACVR1C	chr2:158383278-158485517	OK	1.14118	0.736846	-0.631088	-2.08683	0.0003	0.00715857	yes
ENSG00000124116.14	WFDC3	chr20:44376582-44420571	OK	2.07692	0.65636	-1.66188	-1.48281	0.0003	0.00715857	yes
ENSG00000132646.6	PCNA	chr20:5095598-5107272	OK	357.966	445.614	0.315974	2.09117	0.0003	0.00715857	yes
ENSG00000138764.9	CCNG2	chr4:78078303-78415440	OK	33.4625	46.0739	0.461403	2.10935	0.0003	0.00715857	yes
ENSG00000142657.16	PGD	chr1:10458648-10480201	OK	67.0773	95.6508	0.511953	2.0681	0.0003	0.00715857	yes
ENSG00000142684.7	ZNF593	chr1:26496361-26498551	OK	14.0093	10.1129	-0.47018	-2.0654	0.0003	0.00715857	yes
ENSG00000143545.4	RAB13	chr1:153954126-153958834	OK	0.963144	0.203391	-2.2435	-2.13735	0.0003	0.00715857	yes
ENSG00000144488.10	ESPNL	chr2:239008797-239041928	OK	1.3548	0.566259	-1.25855	-2.14119	0.0003	0.00715857	yes
ENSG00000154874.10	CCDC144B	chr17:18414534-18528930	OK	3.8837	9.80178	1.33561	2.00345	0.0003	0.00715857	yes
ENSG00000157954.10	WIPI2	chr7:5229818-5273457	OK	35.8034	48.4486	0.436357	2.10202	0.0003	0.00715857	yes
ENSG00000161405.12	IKZF3	chr17:37921197-38020441	OK	10.0612	13.307	0.403378	2.04326	0.0003	0.00715857	yes
ENSG00000176533.8	GNG7	chr19:2511216-2702707	OK	53.0309	39.7677	-0.415237	-2.13004	0.0003	0.00715857	yes
ENSG00000179041.2	RRS1	chr8:67341262-67430759	OK	65.2907	51.7714	-0.334722	-2.0722	0.0003	0.00715857	yes
ENSG00000179632.5	MAF1	chr8:145153535-145173218	OK	38.8446	53.7782	0.469307	1.99412	0.0003	0.00715857	yes
ENSG00000183508.4	FAM46C	chr1:118148555-118170994	OK	0.692915	0.459576	-0.592375	-2.09806	0.0003	0.00715857	yes
ENSG00000185115.4	NDNL2	chr15:29412456-29862927	OK	20.1377	15.1575	-0.409872	-2.16202	0.0003	0.00715857	yes
ENSG00000232295.3	RP11-154D6.1	chr6:71931159-72130472	OK	0.105517	1.11642	3.40333	0.440773	0.0003	0.00715857	yes
ENSG00000240459.2	RP11-477G18.1	chr4:113037665-113038059	OK	3.92774	7.78837	0.98762	2.28812	0.0003	0.00715857	yes
ENSG00000250479.4	CHCHD10	chr22:24105207-24126503	OK	194.026	146.276	-0.407563	-2.22444	0.0003	0.00715857	yes
ENSG00000251009.2	RP13-494C23.1	chr4:25749054-25931435	OK	29.3476	8.45151	-1.79596	-2.22926	0.0003	0.00715857	yes
ENSG00000260032.1	LINC00657	chr20:34633543-34638882	OK	114.67	92.4315	-0.311031	-2.05588	0.0003	0.00715857	yes
ENSG00000268758.1	EMR4P	chr19:6952510-6990857	OK	0.575645	0.268384	-1.10088	-2.22867	0.0003	0.00715857	yes
ENSG00000272333.1	KMT2B	chr19:36208920-36229779	OK	6.52451	8.5288	0.386472	2.10806	0.0003	0.00715857	yes
ENSG00000035720.3	STAP1	chr4:68424445-68473055	OK	33.4016	26.2539	-0.347388	-2.01013	0.00035	0.00819556	yes
ENSG00000105467.4	SYNGR4	chr19:48867651-48879633	OK	2.09014	0.801728	-1.38242	-1.6312	0.00035	0.00819556	yes
ENSG00000105695.10	MAG	chr19:35783027-35804707	OK	12.9597	6.68359	-0.955338	-2.14983	0.00035	0.00819556	yes
ENSG00000117215.10	PLA2G2D	chr1:20438431-20446050	OK	0.494668	0.0517043	-3.2581	-3.21576	0.00035	0.00819556	yes
ENSG00000120341.14	SEC16B	chr1:177893090-178007142	OK	1.71947	0.6788	-1.3409	-1.86793	0.00035	0.00819556	yes
ENSG00000124549.10	BTN2A3P	chr6:26421618-26432611	OK	0.6837	0.127015	-2.42837	-1.41303	0.00035	0.00819556	yes
ENSG00000132746.10	ALDH3B2	chr11:67429632-67448671	OK	4.17841	1.57613	-1.40657	-2.13895	0.00035	0.00819556	yes
ENSG00000183337.12	BCOR	chrX:39909067-40036582	OK	40.8839	31.1573	-0.391962	-1.9595	0.00035	0.00819556	yes
ENSG00000197549.5	PRAMENP	chr22:22345495-22398340	OK	2.36214	1.46506	-0.689133	-2.0456	0.00035	0.00819556	yes
ENSG00000198851.5	CD3E	chr11:118175259-118186890	OK	8.70992	6.35289	-0.455246	-2.08332	0.00035	0.00819556	yes
ENSG00000213673.3	SLC25A5P3	chr7:54487136-54488021	OK	5.45537	7.80303	0.516356	2.04311	0.00035	0.00819556	yes
ENSG00000229191.1	RP11-168O16.1	chr1:200993076-200997920	OK	0.656473	0.369458	-0.829324	-2.22928	0.00035	0.00819556	yes
ENSG00000266985.1	CTD-2329C7.2	chr19:34046473-34048376	OK	1.2284	0.599871	-1.03406	-2.31786	0.00035	0.00819556	yes
ENSG00000267475.1	CTD-2538C1.2	chr19:33177994-33182656	OK	3.24224	1.22746	-1.40131	-2.6341	0.00035	0.00819556	yes
ENSG00000271888.1	RP11-560J1.2	chr6:15244153-15245231	OK	1.67529	0.813356	-1.04246	-2.31343	0.00035	0.00819556	yes
ENSG00000272005.1	RP11-91J19.4	chr8:424454-427966	OK	2.61376	3.53412	0.435222	2.12446	0.00035	0.00819556	yes
ENSG00000014641.13	MDH1	chr2:63348517-64054977	OK	599.607	458.68	-0.38653	-2.1382	0.0004	0.00912127	yes
ENSG00000092853.9	CLSPN	chr1:36185818-36235568	OK	10.2748	14.8158	0.528027	1.98107	0.0004	0.00912127	yes
ENSG00000102174.7	PHEX	chrX:22050558-22269427	OK	0.450708	0.19261	-1.22651	-1.66114	0.0004	0.00912127	yes
ENSG00000111885.5	MAN1A1	chr6:119498373-119670926	OK	38.5035	47.9962	0.317931	2.0507	0.0004	0.00912127	yes
ENSG00000112576.8	CCND3	chr6:41902670-42018095	OK	263.377	420.39	0.6746	2.08363	0.0004	0.00912127	yes
ENSG00000115841.15	RMDN2	chr2:38150329-38408997	OK	1.66074	0.608407	-1.44872	-1.45253	0.0004	0.00912127	yes
ENSG00000120686.7	UFM1	chr13:38923985-38937140	OK	35.2359	27.0152	-0.383272	-2.01128	0.0004	0.00912127	yes
ENSG00000144579.3	CTDSP1	chr2:219262978-219270664	OK	51.7374	68.3138	0.40097	2.1003	0.0004	0.00912127	yes
ENSG00000154839.5	SKA1	chr18:47901364-47920543	OK	13.4616	18.0333	0.421807	1.96695	0.0004	0.00912127	yes
ENSG00000159399.5	HK2	chr2:75059781-75120486	OK	38.1353	30.3669	-0.328624	-1.95407	0.0004	0.00912127	yes
ENSG00000162688.11	AGL	chr1:100315639-100389579	OK	8.36299	6.57614	-0.346777	-1.92087	0.0004	0.00912127	yes
ENSG00000167800.9	TBX10	chr11:67398773-67407031	OK	8.56773	6.50093	-0.398267	-1.94201	0.0004	0.00912127	yes
ENSG00000170430.9	MGMT	chr10:131265447-131566271	OK	1.31383	0.675931	-0.958828	-1.9286	0.0004	0.00912127	yes
ENSG00000198125.8	MB	chr22:36002810-36033998	OK	0.874983	0.192852	-2.18176	-0.942299	0.0004	0.00912127	yes
ENSG00000198374.3	HIST1H2AL	chr6:27833033-27833606	OK	0.747485	2.56676	1.77983	2.63175	0.0004	0.00912127	yes
ENSG00000215895.4	RP11-334L9.1	chr1:39174602-39176562	OK	2.09232	1.37095	-0.609932	-2.13184	0.0004	0.00912127	yes
ENSG00000225131.1	PSME2P2	chr13:49345263-49345965	OK	31.9696	24.2467	-0.398914	-1.84821	0.0004	0.00912127	yes
ENSG00000232451.1	AC016768.1	chr2:23240996-23421927	OK	2.7219	0.769429	-1.82275	-2.7347	0.0004	0.00912127	yes
ENSG00000235750.5	KIAA0040	chr1:175126122-175162135	OK	27.1137	20.7852	-0.383464	-2.15106	0.0004	0.00912127	yes
ENSG00000238057.4	ZEB2-AS1	chr2:145141647-145282147	OK	0.646573	0.0772601	-3.06502	-0.672025	0.0004	0.00912127	yes
ENSG00000250266.1	RP11-789C1.1	chr4:171195069-171204230	OK	5.87352	3.1413	-0.902863	-2.15372	0.0004	0.00912127	yes
ENSG00000261420.1	RP1-168L15.5	chr6:166796676-166798312	OK	0.851616	0.390154	-1.12616	-2.29191	0.0004	0.00912127	yes
ENSG00000268802.1	CTD-2587H19.1	chr19:54862990-54864894	OK	0.687073	0.303879	-1.17697	-2.31513	0.0004	0.00912127	yes
ENSG00000025800.9	KPNA6	chr1:32573638-32642169	OK	10.3614	14.3261	0.467427	2.21311	0.00045	0.0099887	yes
ENSG00000064225.8	ST3GAL6	chr3:98433173-98620533	OK	15.2771	10.8807	-0.489596	-1.89857	0.00045	0.0099887	yes
ENSG00000090932.6	DLL3	chr19:39989534-39999121	OK	1.24195	0.258411	-2.26487	-1.82785	0.00045	0.0099887	yes
ENSG00000110455.9	ACCS	chr11:44087474-44105772	OK	37.7143	25.4177	-0.56928	-2.03365	0.00045	0.0099887	yes
ENSG00000119689.10	DLST	chr14:75348593-75370448	OK	38.9597	49.3051	0.339755	1.89116	0.00045	0.0099887	yes
ENSG00000130203.5	APOE	chr19:45409010-45412650	OK	4.56232	2.92644	-0.640617	-2.09593	0.00045	0.0099887	yes
ENSG00000130724.4	CHMP2A	chr19:59062932-59066491	OK	97.5863	76.8341	-0.344932	-2.07707	0.00045	0.0099887	yes
ENSG00000135605.8	TEC	chr4:48137799-48271881	OK	1.41457	3.65952	1.37129	1.90504	0.00045	0.0099887	yes
ENSG00000141447.12	OSBPL1A	chr18:21718941-21977844	OK	2.62723	1.17624	-1.15936	-1.57326	0.00045	0.0099887	yes
ENSG00000143995.15	MEIS1	chr2:66653866-66801001	OK	17.5962	11.2168	-0.6496	-1.95329	0.00045	0.0099887	yes
ENSG00000144746.6	ARL6IP5	chr3:69134094-69155217	OK	22.9727	17.9335	-0.357261	-1.89934	0.00045	0.0099887	yes
ENSG00000145850.4	TIMD4	chr5:156346292-156390266	OK	2.39147	0.348242	-2.77974	-2.90866	0.00045	0.0099887	yes
ENSG00000150593.11	PDCD4	chr10:112629500-112679032	OK	178.23	120.929	-0.55958	-2.09254	0.00045	0.0099887	yes
ENSG00000154556.13	SORBS2	chr4:186506597-186877806	OK	0.889367	0.43471	-1.03272	-0.433748	0.00045	0.0099887	yes
ENSG00000156304.10	SCAF4	chr21:33043345-33104388	OK	30.0299	23.5477	-0.350809	-2.06198	0.00045	0.0099887	yes
ENSG00000157827.15	FMNL2	chr2:153191750-153506348	OK	1.83118	1.05408	-0.796787	-1.92498	0.00045	0.0099887	yes
ENSG00000162144.5	CYB561A3	chr11:61066922-61136981	OK	103.619	48.7094	-1.08902	-2.23293	0.00045	0.0099887	yes
ENSG00000165030.3	NFIL3	chr9:94171326-94186144	OK	10.5095	8.0806	-0.379155	-2.0325	0.00045	0.0099887	yes
ENSG00000180354.11	C7orf41	chr7:30174425-30202378	OK	1.09612	0.554395	-0.983424	-1.95856	0.00045	0.0099887	yes
ENSG00000224668.1	IPO8P1	chr1:210856554-211307457	OK	4.75701	6.20787	0.384044	2.02409	0.00045	0.0099887	yes
ENSG00000230863.2	RP4-595K12.2	chr1:76107030-76107772	OK	2.72803	4.44191	0.703319	2.10225	0.00045	0.0099887	yes
ENSG00000231831.1	MTHFD1P1	chrX:57313138-57515629	OK	4.39968	6.27955	0.513264	1.92681	0.00045	0.0099887	yes
ENSG00000251574.2	RP11-6N13.1	chr5:103718998-104728671	OK	1.08317	0.0868398	-3.64076	-0.645548	0.00045	0.0099887	yes
ENSG00000270577.1	RP5-1147A1.1	chr7:40155283-40155542	OK	0	1.30513	inf	#NAME?	0.00045	0.0099887	yes
ENSG00000054690.9	PLEKHH1	chr14:67913800-68067004	OK	2.23329	0.361074	-2.6288	-1.4975	0.0005	0.0108463	yes
ENSG00000062096.10	ARSF	chrX:2959511-3030767	OK	0.466099	0.138948	-1.7461	-2.143	0.0005	0.0108463	yes
ENSG00000065911.7	MTHFD2	chr2:74425688-74621009	OK	231.605	318.513	0.459687	2.05689	0.0005	0.0108463	yes
ENSG00000091428.13	RAPGEF4	chr2:173541868-173917621	OK	0.164668	0.57448	1.8027	0.868781	0.0005	0.0108463	yes
ENSG00000100417.7	PMM1	chr22:41956766-41985894	OK	17.06	22.2307	0.381937	1.97495	0.0005	0.0108463	yes
ENSG00000107281.5	NPDC1	chr9:139933921-139940655	OK	2.35599	0.412453	-2.51403	-1.79113	0.0005	0.0108463	yes
ENSG00000110665.7	C11orf21	chr11:2316874-2339430	OK	0.0688054	0.529499	2.94404	1.38029	0.0005	0.0108463	yes
ENSG00000120910.10	PPP3CC	chr8:22298331-22433301	OK	29.659	22.24	-0.415315	-2.05959	0.0005	0.0108463	yes
ENSG00000132694.14	ARHGEF11	chr1:156904631-157015162	OK	1.75891	0.574531	-1.61422	-1.87714	0.0005	0.0108463	yes
ENSG00000148498.11	PARD3	chr10:34398487-35104253	OK	0.631438	0.120703	-2.38718	-1.28047	0.0005	0.0108463	yes
ENSG00000165704.10	HPRT1	chrX:133594182-133654543	OK	46.2928	58.3299	0.333447	2.04735	0.0005	0.0108463	yes
ENSG00000171848.9	RRM2	chr2:10262454-10271545	OK	105.908	145.161	0.454845	1.93765	0.0005	0.0108463	yes
ENSG00000173894.6	CBX2	chr17:77751930-77761782	OK	10.8449	15.1706	0.484259	2.00651	0.0005	0.0108463	yes
ENSG00000179051.9	RCC2	chr1:17733255-17766220	OK	98.6229	135.892	0.462462	2.02352	0.0005	0.0108463	yes
ENSG00000183077.11	AFMID	chr17:76183397-76203782	OK	116.652	89.4425	-0.383181	-2.00957	0.0005	0.0108463	yes
ENSG00000210112.1	MT-TM	chrM:4401-4469	OK	9389.67	14577.3	0.634579	2.09103	0.0005	0.0108463	yes
ENSG00000211966.2	IGHV5-51	chr14:107034728-107035221	OK	9.11663	5.25945	-0.793589	-2.11225	0.0005	0.0108463	yes
ENSG00000215018.5	COL28A1	chr7:7395833-7575484	OK	1.45554	0.60044	-1.27746	-2.09437	0.0005	0.0108463	yes
ENSG00000232677.2	LINC00665	chr19:36803968-36822620	OK	32.311	23.1846	-0.478857	-2.0396	0.0005	0.0108463	yes
ENSG00000238116.2	RP3-347M6.2	chrX:100056176-100058049	OK	6.14647	8.11185	0.400272	2.01598	0.0005	0.0108463	yes
ENSG00000259039.1	RP11-409I10.2	chr14:58030639-58448912	OK	3.12436	1.33618	-1.22545	-2.32489	0.0005	0.0108463	yes
ENSG00000014138.4	POLA2	chr11:65029232-65073060	OK	34.4647	50.7448	0.558139	2.03584	0.00055	0.0116906	yes
ENSG00000083812.7	ZNF324	chr19:58978422-58984945	OK	5.18643	6.84615	0.400551	2.04156	0.00055	0.0116906	yes
ENSG00000125166.8	GOT2	chr16:58741034-59142878	OK	91.8718	113.211	0.30132	1.91899	0.00055	0.0116906	yes
ENSG00000130348.7	QRSL1	chr6:107077452-107116292	OK	12.2654	15.6991	0.356082	1.88531	0.00055	0.0116906	yes
ENSG00000140750.12	ARHGAP17	chr16:24930705-25026987	OK	25.3402	16.1434	-0.650487	-1.91742	0.00055	0.0116906	yes
ENSG00000143924.14	EML4	chr2:42370377-42559688	OK	18.526	13.7984	-0.425047	-1.80704	0.00055	0.0116906	yes
ENSG00000150347.10	ARID5B	chr10:63661058-63856703	OK	3.81836	3.02695	-0.33509	-1.87949	0.00055	0.0116906	yes
ENSG00000163545.7	NUAK2	chr1:205271186-205290883	OK	5.53867	4.23103	-0.388532	-2.05051	0.00055	0.0116906	yes
ENSG00000168724.10	DNAJC21	chr5:34929697-34959069	OK	28.3661	39.5759	0.480457	1.95785	0.00055	0.0116906	yes
ENSG00000210164.1	MT-TG	chrM:9990-10058	OK	8654.05	13973.8	0.691272	2.21155	0.00055	0.0116906	yes
ENSG00000213889.6	PPM1N	chr19:45988546-46005768	OK	20.8225	12.2242	-0.768407	-2.04884	0.00055	0.0116906	yes
ENSG00000227462.1	RP11-108B14.4	chr10:22514626-22514953	OK	31.8357	21.3752	-0.574705	-2.06421	0.00055	0.0116906	yes
ENSG00000229930.1	RP11-504P24.5	chr1:224218405-224222758	OK	1.71248	0	#NAME?	#NAME?	0.00055	0.0116906	yes
ENSG00000231611.1	AP006216.11	chr11:116645825-116646592	OK	2.53436	1.01705	-1.31723	-2.30134	0.00055	0.0116906	yes
ENSG00000239880.1	RP11-420J11.1	chr3:180040894-180042847	OK	1.31315	1.97971	0.592256	2.02889	0.00055	0.0116906	yes
ENSG00000246898.1	LINC00920	chr16:66442426-66446038	OK	0.572357	0.204783	-1.48282	-2.61365	0.00055	0.0116906	yes
ENSG00000248795.1	RP11-173E2.1	chr4:139481857-139483095	OK	11.7701	15.5667	0.403338	2.09125	0.00055	0.0116906	yes
ENSG00000260086.1	RP11-42I10.1	chr16:48657346-48778553	OK	2.56524	0.951748	-1.43044	-2.23049	0.00055	0.0116906	yes
ENSG00000267321.1	RP11-1094M14.11	chr17:33895138-33901811	OK	9.98557	7.53803	-0.405657	-1.95528	0.00055	0.0116906	yes
ENSG00000108819.9	PPP1R9B	chr17:48211103-48227991	OK	33.8386	24.2351	-0.481573	-1.98656	0.0006	0.0125275	yes
ENSG00000110013.8	SIAE	chr11:124492731-124567414	OK	21.1727	14.7232	-0.524113	-2.10383	0.0006	0.0125275	yes
ENSG00000123191.9	ATP7B	chr13:52506808-52585630	OK	3.1795	1.59771	-0.992797	-2.09637	0.0006	0.0125275	yes
ENSG00000124587.9	PEX6	chr6:42928495-42946958	OK	12.1884	9.68896	-0.331098	-1.95138	0.0006	0.0125275	yes
ENSG00000134986.9	NREP	chr5:110831730-111353006	OK	100.885	129.828	0.363879	1.84867	0.0006	0.0125275	yes
ENSG00000137968.12	SLC44A5	chr1:75667815-76076801	OK	1.5935	1.11827	-0.510931	-1.84625	0.0006	0.0125275	yes
ENSG00000143190.17	POU2F1	chr1:167190065-167396582	OK	9.18608	13.9919	0.607069	1.52784	0.0006	0.0125275	yes
ENSG00000143653.9	SCCPDH	chr1:246887348-246931439	OK	18.6666	23.3961	0.325812	1.9621	0.0006	0.0125275	yes
ENSG00000151689.8	INPP1	chr2:190744334-191236391	OK	1.38624	0.311918	-2.15194	-0.903846	0.0006	0.0125275	yes
ENSG00000154822.11	PLCL2	chr3:16844158-17132086	OK	37.3845	46.4524	0.313312	1.99432	0.0006	0.0125275	yes
ENSG00000155858.5	LSM11	chr5:157170702-157187717	OK	2.50211	3.21689	0.362522	1.95601	0.0006	0.0125275	yes
ENSG00000166710.13	B2M	chr15:45003674-45011075	OK	3514.8	2817.11	-0.319225	-1.97966	0.0006	0.0125275	yes
ENSG00000174123.6	TLR10	chr4:38773859-38784611	OK	50.1498	38.2798	-0.38966	-1.94937	0.0006	0.0125275	yes
ENSG00000223547.5	ZNF844	chr19:12175513-12192380	OK	3.56906	4.97322	0.478637	1.97088	0.0006	0.0125275	yes
ENSG00000224597.5	PTCHD3P1	chr10:29698330-30025710	OK	2.43894	1.25599	-0.957432	-1.49947	0.0006	0.0125275	yes
ENSG00000232662.2	LDHBP1	chr13:113930930-113932049	OK	6.50361	8.81041	0.437968	1.95829	0.0006	0.0125275	yes
ENSG00000269720.1	CTD-2521M24.5	chr19:17502237-17503093	OK	1.35409	0.47566	-1.50932	-2.31932	0.0006	0.0125275	yes
ENSG00000010256.6	UQCRC1	chr3:48636434-48648409	OK	316.04	397.327	0.330218	1.93683	0.00065	0.0133764	yes
ENSG00000102007.6	PLP2	chrX:49028272-49042845	OK	86.1056	108.902	0.338854	1.99731	0.00065	0.0133764	yes
ENSG00000108406.5	DHX40	chr17:57642885-57685706	OK	15.2815	19.7845	0.372588	1.97557	0.00065	0.0133764	yes
ENSG00000131116.7	ZNF428	chr19:44100543-44124026	OK	44.967	32.6344	-0.462471	-1.93597	0.00065	0.0133764	yes
ENSG00000145708.6	CRHBP	chr5:76248537-76276983	OK	11.2378	16.7993	0.580043	1.95152	0.00065	0.0133764	yes
ENSG00000160999.8	SH2B2	chr7:101928404-101962178	OK	84.9278	67.6284	-0.328608	-1.92762	0.00065	0.0133764	yes
ENSG00000165078.7	CPA6	chr8:68334359-68658620	OK	2.50971	1.62425	-0.627745	-2.08019	0.00065	0.0133764	yes
ENSG00000181915.3	ADO	chr10:64553321-64568238	OK	12.9355	10.2374	-0.337492	-2.00461	0.00065	0.0133764	yes
ENSG00000187990.4	HIST1H2BG	chr6:26216427-26216872	OK	2.20083	4.73974	1.10676	2.14897	0.00065	0.0133764	yes
ENSG00000197409.6	HIST1H3D	chr6:26197067-26199521	OK	2.28585	5.56282	1.28309	2.2416	0.00065	0.0133764	yes
ENSG00000211974.2	IGHV2-70	chr14:107178819-107179338	OK	2.78376	5.83506	1.06771	2.30004	0.00065	0.0133764	yes
ENSG00000230146.1	SEPHS1P4	chrX:72989082-72990258	OK	9.5001	12.6163	0.409275	2.02027	0.00065	0.0133764	yes
ENSG00000230721.1	RP4-612B15.2	chr1:87250595-87251150	OK	8.66713	5.60686	-0.628362	-2.06582	0.00065	0.0133764	yes
ENSG00000253810.1	PSAT1P1	chr8:50652775-50653881	OK	1.62214	2.66092	0.714031	2.13452	0.00065	0.0133764	yes
ENSG00000072682.14	P4HA2	chr5:131520568-131731306	OK	23.0342	13.2587	-0.796839	-1.88185	0.0007	0.014144	yes
ENSG00000110171.14	TRIM3	chr11:6469842-6495689	OK	15.7111	8.0774	-0.959825	-1.9532	0.0007	0.014144	yes
ENSG00000116670.10	MAD2L2	chr1:11734536-11751707	OK	49.4748	62.1211	0.328388	1.96348	0.0007	0.014144	yes
ENSG00000125779.17	PANK2	chr20:3868885-3907605	OK	45.872	59.3742	0.372224	1.96224	0.0007	0.014144	yes
ENSG00000132432.9	SEC61G	chr7:54819942-54872621	OK	291.551	233.522	-0.320188	-1.97265	0.0007	0.014144	yes
ENSG00000154328.11	NEIL2	chr8:11627147-11644855	OK	3.34018	5.1604	0.627558	2.05343	0.0007	0.014144	yes
ENSG00000156675.11	RAB11FIP1	chr8:37716135-37756985	OK	16.4215	13.1724	-0.318073	-1.96454	0.0007	0.014144	yes
ENSG00000163947.7	ARHGEF3	chr3:56761445-57114129	OK	0.68605	0.286721	-1.25867	-0.91186	0.0007	0.014144	yes
ENSG00000184678.8	HIST2H2BE	chr1:149856009-149858232	OK	1.6407	2.35362	0.520566	1.99859	0.0007	0.014144	yes
ENSG00000213347.6	MXD3	chr5:176728198-176739758	OK	23.9751	40.3813	0.752152	2.14833	0.0007	0.014144	yes
ENSG00000223765.2	RP1-288M22.2	chr6:72160536-72168577	OK	3.6676	1.32746	-1.46617	-2.36016	0.0007	0.014144	yes
ENSG00000230779.1	RP1-140J1.4	chr1:153197555-153198482	OK	9.63687	7.05287	-0.450356	-1.9423	0.0007	0.014144	yes
ENSG00000235701.1	PCBP2P1	chr21:40543055-40544032	OK	1.08997	2.0432	0.906541	2.19593	0.0007	0.014144	yes
ENSG00000243015.2	RN7SL737P	chr12:93903262-93903544	OK	15.5559	7.77304	-1.00091	-2.15602	0.0007	0.014144	yes
ENSG00000251584.1	RP11-440I14.3	chr4:175444851-175461935	OK	1.48189	0.425203	-1.80122	-2.57584	0.0007	0.014144	yes
ENSG00000255145.1	RP11-60I3.5	chr9:102648607-102668883	OK	4.27746	2.29015	-0.901312	-2.09883	0.0007	0.014144	yes
ENSG00000260766.1	RP11-226L15.5	chr1:159994742-159996584	OK	1.85739	1.2338	-0.590166	-1.94426	0.0007	0.014144	yes
ENSG00000272620.1	AFAP1-AS1	chr4:7755816-7942022	OK	6.59882	5.22717	-0.336178	-1.91712	0.0007	0.014144	yes
ENSG00000126524.5	SBDS	chr7:66452663-66704501	OK	59.7361	80.4463	0.429422	1.92013	0.00075	0.0149731	yes
ENSG00000137656.7	BUD13	chr11:116618885-116643704	OK	13.9293	18.6305	0.419541	1.93851	0.00075	0.0149731	yes
ENSG00000160888.6	IER2	chr19:13261228-13265722	OK	38.2198	30.4114	-0.329707	-1.92099	0.00075	0.0149731	yes
ENSG00000162063.8	CCNF	chr16:2479394-2509980	OK	25.2679	31.7053	0.327419	1.93368	0.00075	0.0149731	yes
ENSG00000167637.12	ZNF283	chr19:44331443-44353307	OK	0.320132	1.49303	2.2215	1.61433	0.00075	0.0149731	yes
ENSG00000169607.8	CKAP2L	chr2:113479062-113522254	OK	15.4864	21.4011	0.466684	2.07242	0.00075	0.0149731	yes
ENSG00000196388.4	INCA1	chr17:4891000-4900905	OK	3.77547	2.34899	-0.684615	-1.91016	0.00075	0.0149731	yes
ENSG00000197568.9	HHLA3	chr1:70820487-70851022	OK	7.56625	5.21186	-0.537781	-1.90274	0.00075	0.0149731	yes
ENSG00000197705.5	KLHL14	chr18:30252633-30354376	OK	1.99376	1.31417	-0.601338	-2.07088	0.00075	0.0149731	yes
ENSG00000213644.2	RP11-165H4.3	chr7:63642087-63643271	OK	0.581093	1.20688	1.05445	2.12653	0.00075	0.0149731	yes
ENSG00000224559.2	LINC01087	chr2:132394597-132407188	OK	1.00628	1.46658	0.543429	2.03239	0.00075	0.0149731	yes
ENSG00000253341.1	RP11-730G20.2	chr8:75512009-75779174	OK	124.563	154.045	0.306473	1.93691	0.00075	0.0149731	yes
ENSG00000070831.11	CDC42	chr1:22379119-22419437	OK	51.5991	41.7727	-0.304785	-1.90029	0.0008	0.0158294	yes
ENSG00000090238.7	YPEL3	chr16:30103634-30115437	OK	78.358	104.928	0.421244	1.91625	0.0008	0.0158294	yes
ENSG00000106993.7	CDC37L1	chr9:4679558-4708398	OK	4.44092	6.28638	0.501372	1.88899	0.0008	0.0158294	yes
ENSG00000163803.8	PLB1	chr2:28680011-28887406	OK	1.55115	0.52427	-1.56496	-1.45214	0.0008	0.0158294	yes
ENSG00000167103.7	PIP5KL1	chr9:130683157-130693076	OK	5.16758	8.47117	0.713073	1.92535	0.0008	0.0158294	yes
ENSG00000175073.7	VCPIP1	chr8:67540721-67579452	OK	5.55773	6.90769	0.313707	1.92288	0.0008	0.0158294	yes
ENSG00000184209.14	SNRNP35	chr12:123942187-124018265	OK	45.7373	35.6091	-0.361127	-1.92752	0.0008	0.0158294	yes
ENSG00000197045.8	GMFB	chr14:54941201-54955914	OK	35.1205	27.2465	-0.366243	-1.62026	0.0008	0.0158294	yes
ENSG00000205038.7	PKHD1L1	chr8:110374705-110542559	OK	15.9686	10.1927	-0.647705	-2.06435	0.0008	0.0158294	yes
ENSG00000049192.10	ADAMTS6	chr5:64444562-64777747	OK	1.18664	0.468033	-1.3422	-1.60949	0.00085	0.0166543	yes
ENSG00000100580.7	TMED8	chr14:77801363-77857840	OK	15.3316	18.8783	0.300217	1.91059	0.00085	0.0166543	yes
ENSG00000118495.14	PLAGL1	chr6:144261436-144385735	OK	0.36775	0.711829	0.952804	1.47569	0.00085	0.0166543	yes
ENSG00000123104.7	ITPR2	chr12:26272958-26986131	OK	24.5661	44.6121	0.860766	1.89891	0.00085	0.0166543	yes
ENSG00000124194.11	GDAP1L1	chr20:42875886-42909013	OK	1.2799	2.83188	1.14573	2.11662	0.00085	0.0166543	yes
ENSG00000165113.8	GKAP1	chr9:86354335-86444431	OK	3.81486	5.46094	0.517518	1.79658	0.00085	0.0166543	yes
ENSG00000177971.7	IMP3	chr15:75928479-75954642	OK	107.484	85.8351	-0.324479	-1.90249	0.00085	0.0166543	yes
ENSG00000249266.1	MTHFD2P6	chr5:41967240-41968468	OK	0.715239	1.51121	1.07921	2.22663	0.00085	0.0166543	yes
ENSG00000257742.1	RP11-350F4.2	chr12:44112795-44117803	OK	2.7426	2.10573	-0.381227	-1.91278	0.00085	0.0166543	yes
ENSG00000269928.1	RP11-849F2.8	chr17:8128138-8128798	OK	5.51394	3.54516	-0.637232	-1.97193	0.00085	0.0166543	yes
ENSG00000124529.3	HIST1H4B	chr6:26027123-26027480	OK	1.20059	5.33758	2.15244	2.7383	0.0009	0.0174464	yes
ENSG00000135905.14	DOCK10	chr2:225629806-225907162	OK	0.692631	0.137067	-2.33721	-0.764023	0.0009	0.0174464	yes
ENSG00000140691.12	ARMC5	chr16:31468031-31478487	OK	11.681	8.12761	-0.523265	-2.10111	0.0009	0.0174464	yes
ENSG00000143384.8	MCL1	chr1:150547031-150552066	OK	144.278	115.54	-0.320461	-1.94865	0.0009	0.0174464	yes
ENSG00000144290.12	SLC4A10	chr2:162272604-162841792	OK	0.791329	0.144558	-2.45263	-1.20733	0.0009	0.0174464	yes
ENSG00000168036.12	CTNNB1	chr3:41236327-42003922	OK	94.6509	77.3093	-0.291973	-1.77149	0.0009	0.0174464	yes
ENSG00000228717.1	AF013593.1	chrX:150394700-150396187	OK	1.29773	2.0613	0.667565	2.0609	0.0009	0.0174464	yes
ENSG00000233862.1	AC016907.3	chr2:30273931-30366670	OK	0.542272	0.0687554	-2.97947	-0.907554	0.0009	0.0174464	yes
ENSG00000234610.1	LINC00624	chr1:146986157-146989699	OK	46.5077	36.4467	-0.351683	-1.9301	0.0009	0.0174464	yes
ENSG00000261606.1	RP11-414J4.2	chr15:75105056-75124141	OK	1.73454	1.1273	-0.621685	-1.87039	0.0009	0.0174464	yes
ENSG00000270164.1	AC006129.4	chr19:42041544-42043266	OK	6.45672	3.26913	-0.981896	-2.05962	0.0009	0.0174464	yes
ENSG00000004468.8	CD38	chr4:15779897-15854853	OK	104.909	65.3587	-0.682686	-1.91117	0.00095	0.018187	yes
ENSG00000108091.10	CCDC6	chr10:61548520-61666414	OK	29.918	36.8246	0.299659	1.83483	0.00095	0.018187	yes
ENSG00000117154.7	IGSF21	chr1:18434239-18704977	OK	0.853684	0.0867368	-3.29899	-1.79739	0.00095	0.018187	yes
ENSG00000126264.5	HCST	chr19:36393381-36395279	OK	10.4151	6.08478	-0.775402	-2.04453	0.00095	0.018187	yes
ENSG00000132819.12	RBM38	chr20:55959215-55984389	OK	218.032	174.905	-0.317967	-1.86855	0.00095	0.018187	yes
ENSG00000146021.10	KLHL3	chr5:136953188-137071779	OK	1.3895	0.571302	-1.28224	-1.27771	0.00095	0.018187	yes
ENSG00000147082.13	CCNB3	chrX:49967363-50094909	OK	1.08703	0.490369	-1.14845	-1.30759	0.00095	0.018187	yes
ENSG00000170006.7	TMEM154	chr4:153539783-153601317	OK	2.64625	4.81644	0.864016	1.88892	0.00095	0.018187	yes
ENSG00000172493.16	AFF1	chr4:87797357-88062206	OK	6.97477	4.5758	-0.608123	-1.5558	0.00095	0.018187	yes
ENSG00000174365.15	SNHG11	chr20:37075220-37079564	OK	71.8268	50.3088	-0.513712	-1.66513	0.00095	0.018187	yes
ENSG00000177614.5	PGBD5	chr1:230457391-230561475	OK	5.53611	7.3463	0.408146	1.95172	0.00095	0.018187	yes
ENSG00000184743.8	ATL3	chr11:63391558-63439393	OK	8.4551	11.2974	0.418096	1.92272	0.00095	0.018187	yes
ENSG00000205268.6	PDE7A	chr8:66556968-66754557	OK	15.7675	24.989	0.664334	1.79715	0.00095	0.018187	yes
ENSG00000138801.4	PAPSS1	chr4:108511432-108641608	OK	44.1891	33.9176	-0.381654	-1.81312	0.001	0.0188916	yes
ENSG00000143412.5	ANXA9	chr1:150954492-150968110	OK	1.67956	2.53672	0.594883	1.73196	0.001	0.0188916	yes
ENSG00000143479.11	DYRK3	chr1:206807993-206857764	OK	2.19718	1.49724	-0.553348	-1.92187	0.001	0.0188916	yes
ENSG00000171791.10	BCL2	chr18:60790578-60987361	OK	4.4371	6.84446	0.625321	1.94681	0.001	0.0188916	yes
ENSG00000182572.2	HIST1H3I	chr6:27839622-27840099	OK	0.574725	3.0849	2.42428	3.25761	0.001	0.0188916	yes
ENSG00000198171.8	DDRGK1	chr20:3170995-3185331	OK	110.935	145.177	0.388092	1.85162	0.001	0.0188916	yes
ENSG00000206384.6	COL6A6	chr3:130279177-130396999	OK	0.877122	0.574686	-0.610003	-1.72035	0.001	0.0188916	yes
ENSG00000214279.8	RP11-108K14.4	chr10:135192694-135382916	OK	9.97355	19.904	0.996882	2.02313	0.001	0.0188916	yes
ENSG00000229921.2	KIF25-AS1	chr6:168393501-168445769	OK	1.66827	1.09416	-0.608531	-1.91898	0.001	0.0188916	yes
ENSG00000231475.2	IGHV4-31	chr14:106805208-106805716	OK	6.55655	3.45042	-0.926167	-2.13663	0.001	0.0188916	yes
ENSG00000254427.1	RP11-430H10.1	chr11:45376921-45387672	OK	11.4288	6.13643	-0.897208	-2.09012	0.001	0.0188916	yes
ENSG00000261502.3	RP11-96H17.1	chr16:63090689-63163558	OK	1.04008	0.562206	-0.887525	-1.96816	0.001	0.0188916	yes
ENSG00000264920.1	RP11-6N17.4	chr17:45968620-45973178	OK	16.2058	9.7926	-0.726746	-2.06021	0.001	0.0188916	yes
ENSG00000270170.1	NCBP2-AS2	chr3:196669493-196670411	OK	35.5231	27.9133	-0.347802	-1.93426	0.001	0.0188916	yes
ENSG00000030582.12	GRN	chr17:42422613-42430470	OK	171.718	127.092	-0.434171	-1.87939	0.00105	0.0195779	yes
ENSG00000070669.12	ASNS	chr7:97481429-97501854	OK	200.51	262.631	0.389365	1.9553	0.00105	0.0195779	yes
ENSG00000103522.11	IL21R	chr16:27413482-27464714	OK	40.8601	30.7947	-0.408012	-2.02553	0.00105	0.0195779	yes
ENSG00000120690.9	ELF1	chr13:41506055-41658137	OK	58.1316	72.4125	0.316917	1.85053	0.00105	0.0195779	yes
ENSG00000130561.12	SAG	chr2:234216461-234255701	OK	0.928964	0.206892	-2.16675	-0.827264	0.00105	0.0195779	yes
ENSG00000134954.10	ETS1	chr11:128328655-128457453	OK	138.588	113.775	-0.284618	-1.72413	0.00105	0.0195779	yes
ENSG00000155016.13	CYP2U1	chr4:108745718-108899955	OK	6.27225	4.76432	-0.396713	-1.94333	0.00105	0.0195779	yes
ENSG00000164402.9	2016-09-08	chr5:132083136-132142933	OK	8.31856	6.51627	-0.352289	-1.77537	0.00105	0.0195779	yes
ENSG00000185753.8	CXorf38	chrX:40488284-40506819	OK	5.81819	8.09739	0.476887	1.88434	0.00105	0.0195779	yes
ENSG00000185862.5	EVI2B	chr17:29335514-29709134	OK	56.6884	76.3061	0.428745	1.90832	0.00105	0.0195779	yes
ENSG00000188807.8	TMEM201	chr1:9648931-9674935	OK	10.3578	13.9114	0.425559	1.95657	0.00105	0.0195779	yes
ENSG00000216775.2	RP1-152L7.5	chr6:52529945-52533953	OK	3.97612	1.81935	-1.12794	-2.06966	0.00105	0.0195779	yes
ENSG00000226777.3	KIAA0125	chr14:106383837-106391825	OK	69.7042	47.2205	-0.561834	-1.93102	0.00105	0.0195779	yes
ENSG00000238150.1	AC008753.3	chr19:54278852-54279136	OK	252.305	196.978	-0.357133	-1.9391	0.00105	0.0195779	yes
ENSG00000092964.12	DPYSL2	chr8:26371790-26515694	OK	9.67717	11.9871	0.30882	1.73603	0.0011	0.0203211	yes
ENSG00000093072.11	CECR1	chr22:17660193-17702879	OK	5.54153	3.52482	-0.652737	-1.87803	0.0011	0.0203211	yes
ENSG00000137166.10	FOXP4	chr6:41462590-41570122	OK	10.3578	13.2479	0.355046	1.68656	0.0011	0.0203211	yes
ENSG00000141560.10	FN3KRP	chr17:80674558-80692019	OK	9.40486	13.4696	0.518233	2.01196	0.0011	0.0203211	yes
ENSG00000167711.9	SERPINF2	chr17:1646129-1658562	OK	0.500959	0.178314	-1.49028	-1.54726	0.0011	0.0203211	yes
ENSG00000185504.12	C17orf70	chr17:79506910-79520987	OK	12.0255	16.1938	0.429345	1.87892	0.0011	0.0203211	yes
ENSG00000198542.9	ITGBL1	chr13:102104965-103054807	OK	3.89808	2.17627	-0.840906	-1.81575	0.0011	0.0203211	yes
ENSG00000253645.1	CTD-2544N14.3	chr8:38758752-38831428	OK	15.0601	3.57013	-2.07668	-2.38246	0.0011	0.0203211	yes
ENSG00000264462.1	MIR3648	chr21:9825831-9826011	OK	18.6225	48.0849	1.36854	2.25147	0.0011	0.0203211	yes
ENSG00000270935.1	XXbac-BPGBPG24O18.1	chr6:27235891-27237008	OK	0.638597	1.30939	1.03592	2.1195	0.0011	0.0203211	yes
ENSG00000006071.7	ABCC8	chr11:17414431-17498449	OK	1.13146	0.345726	-1.71048	-1.10439	0.00115	0.02107	yes
ENSG00000063761.11	ADCK1	chr14:78266425-78401355	OK	3.53169	2.15636	-0.711762	-1.82041	0.00115	0.02107	yes
ENSG00000100321.10	SYNGR1	chr22:39745929-39781593	OK	7.35347	5.28017	-0.47784	-1.8497	0.00115	0.02107	yes
ENSG00000106771.8	TMEM245	chr9:111777431-111882225	OK	9.56458	12.2948	0.362272	1.86404	0.00115	0.02107	yes
ENSG00000165323.11	FAT3	chr11:92085261-92629618	OK	14.2909	6.67764	-1.09769	-1.99485	0.00115	0.02107	yes
ENSG00000196366.1	C9orf163	chr9:139377946-139380518	OK	0.274797	0.550097	1.00132	2.14982	0.00115	0.02107	yes
ENSG00000196374.5	HIST1H2BM	chr6:27782821-27783267	OK	2.61587	5.25236	1.00568	2.13765	0.00115	0.02107	yes
ENSG00000233822.3	HIST1H2BN	chr6:27806322-27823487	OK	2.59204	5.09807	0.975865	1.99371	0.00115	0.02107	yes
ENSG00000260196.1	RP1-239B22.5	chr11:17402195-17405078	OK	4.07618	3.07593	-0.406193	-1.95832	0.00115	0.02107	yes
ENSG00000104880.13	ARHGEF18	chr19:7413847-7537363	OK	75.6105	112.608	0.574645	1.88063	0.0012	0.0218861	yes
ENSG00000112742.5	TTK	chr6:80713603-80752244	OK	17.5817	22.5867	0.361399	1.80399	0.0012	0.0218861	yes
ENSG00000119711.8	ALDH6A1	chr14:74318546-74551196	OK	11.0977	16.9532	0.611296	1.90374	0.0012	0.0218861	yes
ENSG00000175097.3	RAG2	chr11:36532258-36694823	OK	2.89411	5.32153	0.878721	1.66854	0.0012	0.0218861	yes
ENSG00000237978.1	RP11-385J1.2	chr3:177919837-178578193	OK	11.8481	6.94574	-0.770454	-1.83798	0.0012	0.0218861	yes
ENSG00000042493.11	CAPG	chr2:85621870-85645555	OK	5.28913	2.73892	-0.949422	-1.7039	0.00125	0.0225721	yes
ENSG00000068354.11	TBC1D25	chrX:48397844-48420997	OK	7.05043	11.2187	0.670122	1.87452	0.00125	0.0225721	yes
ENSG00000079691.15	LRRC16A	chr6:25279305-25620758	OK	6.64014	4.66457	-0.509472	-1.88584	0.00125	0.0225721	yes
ENSG00000100600.10	LGMN	chr14:93170151-93215047	OK	35.0399	21.8015	-0.684574	-1.8682	0.00125	0.0225721	yes
ENSG00000152527.9	PLEKHH2	chr2:43864411-43995126	OK	2.27465	0.813069	-1.48419	-1.51691	0.00125	0.0225721	yes
ENSG00000169085.7	C8orf46	chr8:67341262-67430759	OK	1.23065	0.269322	-2.19201	-0.652585	0.00125	0.0225721	yes
ENSG00000173890.12	GPR160	chr3:169755716-169803191	OK	20.9296	15.3634	-0.446043	-1.78306	0.00125	0.0225721	yes
ENSG00000182489.7	XKRX	chrX:100168430-100184422	OK	1.23918	0.829569	-0.578949	-1.88089	0.00125	0.0225721	yes
ENSG00000198258.6	UBL5	chr19:9938567-9940791	OK	1006.73	817.114	-0.301065	-1.80382	0.00125	0.0225721	yes
ENSG00000229605.4	RP11-492M23.2	chr10:29187924-29188422	OK	2.72035	0.496534	-2.45383	-2.54454	0.00125	0.0225721	yes
ENSG00000261135.1	RP4-798A10.7	chr1:16841139-16842249	OK	1.2455	0.60697	-1.03703	-2.06671	0.00125	0.0225721	yes
ENSG00000038274.12	MAT2B	chr5:162930119-162946342	OK	22.9569	28.5312	0.313613	1.77664	0.0013	0.0232032	yes
ENSG00000104081.9	BMF	chr15:40380090-40401093	OK	11.807	7.72013	-0.612941	-1.93581	0.0013	0.0232032	yes
ENSG00000123595.5	RAB9A	chrX:13707243-13728625	OK	15.1267	20.6985	0.452435	1.89114	0.0013	0.0232032	yes
ENSG00000129757.8	CDKN1C	chr11:2904442-2907111	OK	0.735482	1.30952	0.832275	1.6908	0.0013	0.0232032	yes
ENSG00000130038.5	EFCAB4B	chr12:3715798-3873985	OK	3.76221	5.4921	0.545777	1.83582	0.0013	0.0232032	yes
ENSG00000137364.4	TPMT	chr6:18128541-18155305	OK	10.6847	8.5306	-0.324832	-1.86015	0.0013	0.0232032	yes
ENSG00000149636.11	DSN1	chr20:35380193-35402221	OK	38.8506	48.7496	0.327453	1.89016	0.0013	0.0232032	yes
ENSG00000158234.8	FAIM	chr3:138327447-138352218	OK	11.5663	15.4679	0.419348	1.84305	0.0013	0.0232032	yes
ENSG00000214194.4	LINC00998	chr7:112740717-112786385	OK	22.9376	18.083	-0.343085	-1.83629	0.0013	0.0232032	yes
ENSG00000248019.2	FAM13A-AS1	chr4:89630939-90032549	OK	0.959215	0.543361	-0.819942	-1.92103	0.0013	0.0232032	yes
ENSG00000254612.2	RP11-676M6.1	chr11:127810807-127811549	OK	18.0063	23.3229	0.373251	1.857	0.0013	0.0232032	yes
ENSG00000260498.1	RP4-536B24.4	chr16:87807093-87812980	OK	2.09951	3.86763	0.881395	1.97447	0.0013	0.0232032	yes
ENSG00000272777.1	RP11-571L19.8	chr4:99988406-99989276	OK	1.79615	0.849146	-1.08082	-2.1665	0.0013	0.0232032	yes
ENSG00000010310.4	GIPR	chr19:46171501-46186982	OK	4.81172	1.72734	-1.478	-1.86224	0.00135	0.0238409	yes
ENSG00000100276.9	RASL10A	chr22:29708921-29715668	OK	1.70572	3.27898	0.942865	1.91924	0.00135	0.0238409	yes
ENSG00000105464.3	GRIN2D	chr19:48898131-48948188	OK	0.451945	0.283441	-0.673098	-1.93306	0.00135	0.0238409	yes
ENSG00000105662.11	CRTC1	chr19:18794486-18893004	OK	3.45509	4.77952	0.468142	1.83962	0.00135	0.0238409	yes
ENSG00000124608.4	AARS2	chr6:44238202-44346694	OK	9.22171	11.64	0.335983	1.83015	0.00135	0.0238409	yes
ENSG00000185189.11	NRBP2	chr8:144915439-144924200	OK	5.01915	3.86606	-0.376582	-1.79672	0.00135	0.0238409	yes
ENSG00000187240.9	DYNC2H1	chr11:102980159-103350591	OK	0.695008	0.104498	-2.73355	-1.05707	0.00135	0.0238409	yes
ENSG00000229646.2	RP11-330A16.1	chr6:14597744-14599921	OK	5.23596	0	#NAME?	#NAME?	0.00135	0.0238409	yes
ENSG00000235119.1	RP11-9M16.2	chr9:117159003-117160783	OK	6.41257	0	#NAME?	#NAME?	0.00135	0.0238409	yes
ENSG00000248712.3	CCDC153	chr11:119056165-119067479	OK	2.60887	1.3309	-0.971019	-1.95948	0.00135	0.0238409	yes
ENSG00000253721.1	RP11-449M6.2	chr8:70899649-70899932	OK	1.1493	0	#NAME?	#NAME?	0.00135	0.0238409	yes
ENSG00000267194.1	RP1-193H18.2	chr17:67547498-67550002	OK	0.786304	0.470432	-0.741101	-1.94278	0.00135	0.0238409	yes
ENSG00000110080.14	ST3GAL4	chr11:126225534-126875953	OK	3.77414	5.49183	0.541141	1.66499	0.0014	0.0244652	yes
ENSG00000115392.7	FANCL	chr2:58134785-58468821	OK	39.7937	30.1507	-0.40035	-1.73141	0.0014	0.0244652	yes
ENSG00000121101.11	TEX14	chr17:56597197-56769416	OK	3.08541	0.439957	-2.81003	-2.87699	0.0014	0.0244652	yes
ENSG00000128016.4	ZFP36	chr19:39897452-39900052	OK	28.8109	20.6543	-0.480177	-1.91266	0.0014	0.0244652	yes
ENSG00000146950.8	SHROOM2	chrX:9754495-9917483	OK	1.14569	0.720796	-0.668551	-1.8263	0.0014	0.0244652	yes
ENSG00000152689.13	RASGRP3	chr2:33661390-33789817	OK	49.8679	35.0403	-0.509098	-1.77129	0.0014	0.0244652	yes
ENSG00000163602.9	RYBP	chr3:72420975-72496069	OK	6.93803	5.63876	-0.299146	-1.79437	0.0014	0.0244652	yes
ENSG00000165244.6	ZNF367	chr9:99148222-99180611	OK	6.79516	8.70364	0.357111	1.85167	0.0014	0.0244652	yes
ENSG00000211675.2	IGLC1	chr22:23229959-23238287	OK	868.042	635.306	-0.450314	-1.81193	0.0014	0.0244652	yes
ENSG00000214121.4	TDPX2	chr9:12972841-12973437	OK	86.6816	69.2789	-0.32331	-1.86569	0.0014	0.0244652	yes
ENSG00000263563.1	UBBP4	chr17:21729600-21731762	OK	4.07537	1.57196	-1.37437	-1.78705	0.0014	0.0244652	yes
ENSG00000270066.2	SCARNA2	chr1:109642814-109643241	OK	17.5983	24.3728	0.469839	1.85391	0.0014	0.0244652	yes
ENSG00000042286.10	AIFM2	chr10:71812551-71892690	OK	2.69531	1.91049	-0.49651	-1.89895	0.00145	0.0250983	yes
ENSG00000139722.2	VPS37B	chr12:123349881-123380991	OK	1.96979	1.35215	-0.542783	-1.81421	0.00145	0.0250983	yes
ENSG00000162511.7	LAPTM5	chr1:31205315-31230667	OK	413.099	341.099	-0.276298	-1.81949	0.00145	0.0250983	yes
ENSG00000183598.3	HIST2H3D	chr1:149784825-149785236	OK	0	0.523731	inf	#NAME?	0.00145	0.0250983	yes
ENSG00000234565.1	COX6B1P1	chr7:148751052-148751265	OK	0	1.24739	inf	#NAME?	0.00145	0.0250983	yes
ENSG00000236567.2	RP11-39K24.7	chr9:4985032-5128183	OK	5.45305	7.24143	0.409211	1.83738	0.00145	0.0250983	yes
ENSG00000243317.3	C7orf73	chr7:135347243-135433594	OK	35.7589	28.5259	-0.326032	-1.83943	0.00145	0.0250983	yes
ENSG00000243479.3	MNX1-AS1	chr7:156803498-156809120	OK	1.65828	2.63281	0.666912	1.94426	0.00145	0.0250983	yes
ENSG00000252962.1	RNU6-993P	chr19:2503044-2503139	OK	0	32.694	inf	#NAME?	0.00145	0.0250983	yes
ENSG00000254226.1	CTB-12O2.1	chr5:151329131-151650009	OK	6.30871	2.94321	-1.09995	-1.95923	0.00145	0.0250983	yes
ENSG00000273125.1	RP11-115H18.1	chr3:107149776-107182759	OK	0.668525	0.264323	-1.33868	-2.19228	0.00145	0.0250983	yes
ENSG00000063660.4	GPC1	chr2:241375087-241407493	OK	4.65935	7.51378	0.689409	1.76451	0.0015	0.0256755	yes
ENSG00000065882.11	TBC1D1	chr4:37892707-38140796	OK	739.099	964.275	0.383677	1.82935	0.0015	0.0256755	yes
ENSG00000110987.4	BCL7A	chr12:122445339-122499948	OK	66.8604	86.3966	0.369822	1.90194	0.0015	0.0256755	yes
ENSG00000111859.12	NEDD9	chr6:11173684-11382581	OK	0.573342	0.256071	-1.16285	-0.788583	0.0015	0.0256755	yes
ENSG00000125901.5	MRPS26	chr20:3026590-3028900	OK	89.7176	109.693	0.290014	1.82337	0.0015	0.0256755	yes
ENSG00000131725.9	WDR44	chrX:117480035-117583924	OK	3.56664	2.73876	-0.381046	-1.82638	0.0015	0.0256755	yes
ENSG00000168758.6	SEMA4C	chr2:97525452-97536494	OK	0.679416	0.309352	-1.13504	-1.5308	0.0015	0.0256755	yes
ENSG00000197063.6	MAFG	chr17:79869814-79885590	OK	5.35358	7.49834	0.486067	1.84832	0.0015	0.0256755	yes
ENSG00000213199.3	ASIC3	chr7:150745378-150749843	OK	10.3937	6.63025	-0.64857	-1.79113	0.0015	0.0256755	yes
ENSG00000221923.4	ZNF880	chr19:52873169-52889048	OK	0.861085	0.287255	-1.58383	-1.2587	0.0015	0.0256755	yes
ENSG00000223553.1	SMPD4P1	chr22:20956881-21011201	OK	1.12088	0.266518	-2.07233	-1.74153	0.0015	0.0256755	yes
ENSG00000224051.2	GLTPD1	chr1:1260135-1264277	OK	33.5227	41.8838	0.321254	1.8826	0.0015	0.0256755	yes
ENSG00000229855.4	CTC-546K23.1	chr5:120535398-120693093	OK	1.63616	0.50522	-1.69533	-1.741	0.0015	0.0256755	yes
ENSG00000007062.7	PROM1	chr4:15961865-16086001	OK	1.41296	0.583732	-1.27535	-0.992228	0.00155	0.0263737	yes
ENSG00000008517.12	IL32	chr16:3115297-3137101	OK	1.31298	0.701623	-0.904074	-0.713257	0.00155	0.0263737	yes
ENSG00000133131.10	MORC4	chrX:106045909-106243474	OK	8.05806	11.1581	0.469591	1.79466	0.00155	0.0263737	yes
ENSG00000160862.8	AZGP1	chr7:99564342-99573780	OK	51.7948	66.1116	0.352095	1.77716	0.00155	0.0263737	yes
ENSG00000168952.11	STXBP6	chr14:25278861-25519503	OK	78.6204	107.206	0.447411	1.82214	0.00155	0.0263737	yes
ENSG00000198356.7	ASNA1	chr19:12847952-12859137	OK	21.4194	27.1782	0.343533	1.81429	0.00155	0.0263737	yes
ENSG00000250144.1	RP11-553P9.1	chr4:135966618-135968005	OK	1.00084	1.6165	0.69166	1.87547	0.00155	0.0263737	yes
ENSG00000012963.9	UBR7	chr14:93651295-93695561	OK	47.8789	69.6327	0.540374	1.79391	0.0016	0.027018	yes
ENSG00000117226.7	GBP3	chr1:89472348-89488577	OK	1.29107	0.448105	-1.52666	-1.21329	0.0016	0.027018	yes
ENSG00000141977.5	CIB3	chr19:16272178-16284336	OK	19.9329	11.2639	-0.823449	-1.7822	0.0016	0.027018	yes
ENSG00000159873.5	CCDC117	chr22:29168661-29185283	OK	63.1858	51.5311	-0.294158	-1.79021	0.0016	0.027018	yes
ENSG00000169957.8	ZNF768	chr16:30535324-30569819	OK	29.1475	38.5686	0.404053	1.87438	0.0016	0.027018	yes
ENSG00000170469.6	SPATA24	chr5:138732251-138739777	OK	23.2151	17.3258	-0.422136	-1.83221	0.0016	0.027018	yes
ENSG00000233834.2	AC005083.1	chr7:20257199-20261323	OK	1.52851	0.56497	-1.43588	-1.72901	0.0016	0.027018	yes
ENSG00000256663.1	RP11-424C20.2	chr12:20514665-20837315	OK	10.0161	12.7918	0.352895	1.82369	0.0016	0.027018	yes
ENSG00000256683.2	ZNF350	chr19:52452386-52490109	OK	7.67472	4.73735	-0.696035	-2.18495	0.0016	0.027018	yes
ENSG00000064692.14	SNCAIP	chr5:121646991-121814782	OK	9.17711	5.88909	-0.639994	-1.80347	0.00165	0.0275605	yes
ENSG00000065029.10	ZNF76	chr6:35226685-35263762	OK	13.2509	18.3093	0.466481	1.75709	0.00165	0.0275605	yes
ENSG00000112561.13	TFEB	chr6:41651715-41703997	OK	37.0316	24.8854	-0.57346	-1.65308	0.00165	0.0275605	yes
ENSG00000128872.5	TMOD2	chr15:52015207-52108565	OK	2.98783	2.05711	-0.53848	-1.65988	0.00165	0.0275605	yes
ENSG00000132109.8	TRIM21	chr11:4406126-4414926	OK	9.27897	12.7603	0.459627	1.78994	0.00165	0.0275605	yes
ENSG00000163349.17	HIPK1	chr1:114466621-114520426	OK	14.2878	17.5823	0.299337	1.74027	0.00165	0.0275605	yes
ENSG00000168710.13	AHCYL1	chr1:110527307-110566357	OK	22.7106	29.6771	0.385988	1.81119	0.00165	0.0275605	yes
ENSG00000176124.7	DLEU1	chr13:50601268-51423190	OK	86.0565	64.0034	-0.427136	-1.73746	0.00165	0.0275605	yes
ENSG00000182362.9	YBEY	chr21:47706250-47717665	OK	37.2855	28.7323	-0.375941	-1.84015	0.00165	0.0275605	yes
ENSG00000210077.1	MT-TV	chrM:1601-1670	OK	3352.24	5948.9	0.827498	1.90078	0.00165	0.0275605	yes
ENSG00000214269.3	LGMNP1	chr13:65532228-65533528	OK	3.24953	2.26978	-0.517682	-1.81662	0.00165	0.0275605	yes
ENSG00000214787.4	MS4A4E	chr11:59968725-60010561	OK	0.771499	0.167696	-2.20181	-0.784137	0.00165	0.0275605	yes
ENSG00000256045.1	MTRNR2L10	chrX:55207823-55208944	OK	0.265631	0.824534	1.63415	2.25155	0.00165	0.0275605	yes
ENSG00000142583.13	SLC2A5	chr1:9095165-9148537	OK	301.372	230.277	-0.388174	-1.75323	0.0017	0.0283013	yes
ENSG00000198856.8	OSTC	chr4:109571739-109588976	OK	85.5678	69.7746	-0.294365	-1.81089	0.0017	0.0283013	yes
ENSG00000234840.1	RP11-399D6.2	chr9:22646198-22824212	OK	3.3856	1.29277	-1.38895	-1.79491	0.0017	0.0283013	yes
ENSG00000253704.1	RP11-267M23.4	chr8:95565949-95581973	OK	1.06606	0.635158	-0.747101	-1.89739	0.0017	0.0283013	yes
ENSG00000101608.8	MYL12A	chr18:3247478-3261848	OK	153.588	124.387	-0.304228	-1.78822	0.00175	0.0290854	yes
ENSG00000172071.7	EIF2AK3	chr2:88838237-88931339	OK	58.1581	83.4231	0.520467	1.7795	0.00175	0.0290854	yes
ENSG00000107736.15	CDH23	chr10:73156690-73575702	OK	0.727769	0.401057	-0.859674	-1.5849	0.0018	0.0297929	yes
ENSG00000117481.6	NSUN4	chr1:46805848-46830824	OK	4.72826	6.59012	0.478994	1.75548	0.0018	0.0297929	yes
ENSG00000122122.9	SASH3	chrX:128913954-128930939	OK	35.6559	28.9726	-0.299454	-1.57403	0.0018	0.0297929	yes
ENSG00000179832.13	MROH1	chr8:145202918-145316843	OK	7.73009	10.0953	0.385126	1.82215	0.0018	0.0297929	yes
ENSG00000225259.3	ST13P6	chr8:134420248-134421471	OK	22.8461	31.4171	0.459602	1.81539	0.0018	0.0297929	yes
ENSG00000003436.10	TFPI	chr2:187866602-188430487	OK	1.39998	0.50108	-1.4823	-1.36128	0.00185	0.0303697	yes
ENSG00000085117.7	CD82	chr11:44585976-44641913	OK	4.90429	2.78916	-0.814216	-1.57572	0.00185	0.0303697	yes
ENSG00000106268.11	NUDT1	chr7:2281856-2290781	OK	57.0426	45.5251	-0.325379	-1.79023	0.00185	0.0303697	yes
ENSG00000108055.9	SMC3	chr10:112327448-112364394	OK	26.0613	31.774	0.285939	1.80549	0.00185	0.0303697	yes
ENSG00000119403.9	PHF19	chr9:123617976-123639606	OK	60.7294	80.5346	0.407216	1.80808	0.00185	0.0303697	yes
ENSG00000168061.9	SAC3D1	chr11:64808372-64826021	OK	17.0798	21.9226	0.360128	1.82041	0.00185	0.0303697	yes
ENSG00000173281.4	PPP1R3B	chr8:8993764-9009084	OK	1.67251	1.28376	-0.381637	-1.74926	0.00185	0.0303697	yes
ENSG00000179532.8	DNHD1	chr11:6502676-6614988	OK	14.8634	8.62525	-0.785122	-1.8224	0.00185	0.0303697	yes
ENSG00000197165.6	SULT1A2	chr16:28603263-28608430	OK	2.51811	1.53163	-0.717271	-1.85497	0.00185	0.0303697	yes
ENSG00000197417.7	SHPK	chr17:3468737-3539616	OK	4.10102	5.30824	0.372251	1.77481	0.00185	0.0303697	yes
ENSG00000167315.13	ACAA2	chr18:47309868-47721463	OK	15.4135	19.3721	0.329784	1.79886	0.0019	0.0310633	yes
ENSG00000204991.6	SPIRE2	chr16:89884586-89937727	OK	35.6747	24.9013	-0.518682	-1.85468	0.0019	0.0310633	yes
ENSG00000259517.1	RP11-324D17.1	chr16:54279455-54304658	OK	2.40376	0.754445	-1.6718	-2.12154	0.0019	0.0310633	yes
ENSG00000264063.1	MIR3687	chr21:9826202-9826263	OK	7420.64	14396.8	0.956131	2.01754	0.0019	0.0310633	yes
ENSG00000270091.1	RP11-78O7.2	chr17:19799902-19800600	OK	4.20195	2.64053	-0.670235	-1.76078	0.0019	0.0310633	yes
ENSG00000019505.3	SYT13	chr11:45261851-45307870	OK	0.46902	0.221586	-1.08178	-1.51246	0.00195	0.0315717	yes
ENSG00000107551.16	RASSF4	chr10:45306471-45491339	OK	2.77597	1.07939	-1.36278	-1.35877	0.00195	0.0315717	yes
ENSG00000113916.13	BCL6	chr3:187416046-187463515	OK	92.6275	131.147	0.501672	1.84235	0.00195	0.0315717	yes
ENSG00000135040.11	NAA35	chr9:88556060-88637213	OK	9.61395	12.3649	0.363051	1.83138	0.00195	0.0315717	yes
ENSG00000135074.11	ADAM19	chr5:156687131-157002783	OK	8.28999	4.35519	-0.928636	-1.76059	0.00195	0.0315717	yes
ENSG00000140563.10	MCTP2	chr15:94774766-95023632	OK	19.6207	25.8867	0.399831	1.77372	0.00195	0.0315717	yes
ENSG00000147383.6	NSDHL	chrX:151999510-152038273	OK	12.5852	15.7026	0.319277	1.73922	0.00195	0.0315717	yes
ENSG00000154511.7	FAM69A	chr1:93307723-93427057	OK	15.6579	12.5926	-0.314317	-1.77832	0.00195	0.0315717	yes
ENSG00000163682.11	RPL9	chr4:39455743-39460568	OK	201.879	165.281	-0.288563	-1.77152	0.00195	0.0315717	yes
ENSG00000225271.1	RP11-66N5.2	chrX:8948465-8950546	OK	1.80024	2.50856	0.478667	1.83739	0.00195	0.0315717	yes
ENSG00000254934.1	LINC00678	chr11:27528384-27899195	OK	1.0606	3.61395	1.7687	2.30185	0.00195	0.0315717	yes
ENSG00000257135.1	RP11-320M2.1	chr2:10588819-10591453	OK	3.24821	1.95934	-0.729282	-1.83111	0.00195	0.0315717	yes
ENSG00000101384.7	JAG1	chr20:10618331-10975572	OK	1.34375	1.01284	-0.40785	-1.80925	0.002	0.0321476	yes
ENSG00000123416.11	TUBA1B	chr12:49521564-49541652	OK	256.827	347.686	0.436988	1.76853	0.002	0.0321476	yes
ENSG00000131015.4	ULBP2	chr6:150263135-150270371	OK	1.19438	0.674181	-0.825048	-1.89581	0.002	0.0321476	yes
ENSG00000142538.1	PTH2	chr19:49925670-49926698	OK	6.58511	3.93375	-0.743302	-1.91062	0.002	0.0321476	yes
ENSG00000168389.13	MFSD2A	chr1:40420801-40435638	OK	20.024	15.2698	-0.39105	-1.77167	0.002	0.0321476	yes
ENSG00000169427.2	KCNK9	chr8:140613080-140715299	OK	2.1048	0.861765	-1.28831	-1.91078	0.002	0.0321476	yes
ENSG00000173456.4	RNF26	chr11:119205236-119208023	OK	23.3045	28.6623	0.298545	1.75675	0.002	0.0321476	yes
ENSG00000185252.13	ZNF74	chr22:20748404-20762745	OK	0.64279	0.365443	-0.814703	-1.43393	0.002	0.0321476	yes
ENSG00000214216.6	IQCJ	chr3:158680023-159615155	OK	3.30051	5.17681	0.649375	1.80101	0.002	0.0321476	yes
ENSG00000101152.6	DNAJC5	chr20:62526517-62567384	OK	12.1688	14.8795	0.290142	1.7823	0.00205	0.0328459	yes
ENSG00000113845.5	TIMMDC1	chr3:119217378-119278449	OK	107.887	83.8857	-0.363024	-1.78512	0.00205	0.0328459	yes
ENSG00000115421.8	PAPOLG	chr2:60983364-61029220	OK	12.2461	18.7116	0.611608	1.76466	0.00205	0.0328459	yes
ENSG00000223529.1	EEF1A1P8	chr3:183744156-183745544	OK	1.67352	2.44893	0.549261	1.78955	0.00205	0.0328459	yes
ENSG00000035664.7	DAPK2	chr15:64199234-64364232	OK	2.54469	1.34272	-0.92233	-1.50228	0.0021	0.0334332	yes
ENSG00000059769.15	DNAJC25	chr9:114393631-114432526	OK	8.05902	6.34645	-0.344653	-1.80281	0.0021	0.0334332	yes
ENSG00000108370.11	RGS9	chr17:63133548-63223821	OK	2.82377	1.33397	-1.0819	-1.92824	0.0021	0.0334332	yes
ENSG00000151929.5	BAG3	chr10:121410881-121437331	OK	0.908334	0.579459	-0.648516	-1.7225	0.0021	0.0334332	yes
ENSG00000176715.11	ACSF3	chr16:89154782-89222254	OK	274.398	350.403	0.352746	1.76261	0.0021	0.0334332	yes
ENSG00000182871.10	COL18A1	chr21:46825051-46964325	OK	49.0477	74.0086	0.593509	1.78151	0.0021	0.0334332	yes
ENSG00000214362.2	RP11-7D5.2	chr10:97354354-97355129	OK	2.68305	1.52595	-0.814168	-1.9744	0.0021	0.0334332	yes
ENSG00000226436.1	RP1-22N22.1	chrX:28605515-29974840	OK	3.51987	0.469636	-2.90591	-2.57072	0.0021	0.0334332	yes
ENSG00000116717.7	GADD45A	chr1:68150743-68154021	OK	42.7315	34.5681	-0.305859	-1.7733	0.00215	0.0340131	yes
ENSG00000130005.7	GAMT	chr19:1397090-1401569	OK	30.0483	22.6699	-0.406508	-1.74952	0.00215	0.0340131	yes
ENSG00000137285.9	TUBB2B	chr6:3224494-3457256	OK	18.4349	24.1974	0.392412	1.75268	0.00215	0.0340131	yes
ENSG00000147155.6	EBP	chrX:48379545-48387104	OK	68.0953	84.3749	0.30926	1.74933	0.00215	0.0340131	yes
ENSG00000161542.12	PRPSAP1	chr17:74305566-74383941	OK	27.9849	39.4913	0.496885	1.79037	0.00215	0.0340131	yes
ENSG00000167566.12	NCKAP5L	chr12:50184928-50236912	OK	1.01797	0.644584	-0.659256	-1.63768	0.00215	0.0340131	yes
ENSG00000180198.11	RCC1	chr1:28832454-28865812	OK	62.0569	81.701	0.396763	1.73881	0.00215	0.0340131	yes
ENSG00000210195.2	MT-TT	chrM:15887-15953	OK	29843.8	21743.4	-0.456852	-1.79707	0.00215	0.0340131	yes
ENSG00000073050.7	XRCC1	chr19:44047191-44100287	OK	23.5476	31.4941	0.419499	1.73348	0.0022	0.0346401	yes
ENSG00000100359.16	SGSM3	chr22:40742506-41032706	OK	87.8132	54.0412	-0.700377	-1.82522	0.0022	0.0346401	yes
ENSG00000161381.9	PLXDC1	chr17:37213271-37310647	OK	0.461151	0.153917	-1.58309	-0.476155	0.0022	0.0346401	yes
ENSG00000184007.13	PTP4A2	chr1:32307619-32410457	OK	455.953	646.775	0.504378	1.75562	0.0022	0.0346401	yes
ENSG00000203485.8	INF2	chr14:105155942-105185942	OK	0.218573	0.762786	1.80316	1.40949	0.0022	0.0346401	yes
ENSG00000237515.6	SHISA9	chr16:12995476-13334272	OK	37.5395	52.7498	0.490753	1.79709	0.0022	0.0346401	yes
ENSG00000048405.5	ZNF800	chr7:126986843-127071978	OK	14.2105	11.3545	-0.323694	-1.71223	0.00225	0.0352611	yes
ENSG00000109084.9	TMEM97	chr17:26646120-26662515	OK	50.9053	67.6787	0.410884	1.68156	0.00225	0.0352611	yes
ENSG00000112367.6	FIG4	chr6:110012498-110146631	OK	14.6387	10.5837	-0.467941	-1.77626	0.00225	0.0352611	yes
ENSG00000116251.5	RPL22	chr1:6241328-6296032	OK	90.7482	69.9138	-0.376291	-1.69755	0.00225	0.0352611	yes
ENSG00000184207.8	PGP	chr16:2261997-2264808	OK	11.24	14.1557	0.33274	1.76194	0.00225	0.0352611	yes
ENSG00000254654.1	AC068858.1	chr11:44995452-44999579	OK	3.1585	2.20685	-0.517253	-1.76375	0.00225	0.0352611	yes
ENSG00000032444.11	PNPLA6	chr19:7587511-7626650	OK	19.4316	29.2237	0.58873	1.76253	0.0023	0.0358485	yes
ENSG00000040199.14	PHLPP2	chr16:71657610-71758604	OK	2.73477	3.81187	0.479082	2.00213	0.0023	0.0358485	yes
ENSG00000077684.11	PHF17	chr4:129730778-130037795	OK	29.6856	40.4876	0.447716	1.71668	0.0023	0.0358485	yes
ENSG00000151552.7	QDPR	chr4:17461883-17513857	OK	19.448	14.461	-0.427459	-1.81622	0.0023	0.0358485	yes
ENSG00000184110.10	EIF3C	chr16:28671016-28752102	OK	1.80436	2.49992	0.470399	1.40092	0.0023	0.0358485	yes
ENSG00000188690.8	UROS	chr10:127477145-127511817	OK	33.4926	26.197	-0.354441	-1.71882	0.0023	0.0358485	yes
ENSG00000251661.3	RP11-326C3.11	chr11:318639-330122	OK	5.23463	3.54892	-0.560709	-1.75241	0.0023	0.0358485	yes
ENSG00000160856.16	FCRL3	chr1:157644110-157670647	OK	0.493167	0.125409	-1.97543	-0.860519	0.00235	0.0364577	yes
ENSG00000163898.5	LIPH	chr3:185224049-185270401	OK	1.521	0.355892	-2.0955	-1.41553	0.00235	0.0364577	yes
ENSG00000168216.6	LMBRD1	chr6:70385693-70507003	OK	15.4224	12.3678	-0.318445	-1.75601	0.00235	0.0364577	yes
ENSG00000186185.9	KIF18B	chr17:43002076-43025082	OK	18.4788	25.2142	0.448367	1.72102	0.00235	0.0364577	yes
ENSG00000196549.6	MME	chr3:154741912-154901497	OK	112.508	160.467	0.512241	1.67286	0.00235	0.0364577	yes
ENSG00000214719.7	AC005562.1	chr17:28900488-28999807	OK	2.91052	5.66076	0.959716	1.91372	0.00235	0.0364577	yes
ENSG00000055163.14	CYFIP2	chr5:156687131-157002783	OK	105.373	149.747	0.507026	1.73791	0.0024	0.0368908	yes
ENSG00000087095.8	NLK	chr17:26368762-26523407	OK	19.4649	14.0169	-0.473707	-1.77912	0.0024	0.0368908	yes
ENSG00000103528.12	SYT17	chr16:19125253-19279652	OK	0.781972	0.158594	-2.30178	-1.22023	0.0024	0.0368908	yes
ENSG00000135776.4	ABCB10	chr1:229652328-229694442	OK	6.93792	10.4538	0.591453	1.69159	0.0024	0.0368908	yes
ENSG00000137747.10	TMPRSS13	chr11:117771357-117800174	OK	1.04714	0.586219	-0.836936	-1.4136	0.0024	0.0368908	yes
ENSG00000166860.2	ZBTB39	chr12:57392617-57400230	OK	5.59114	6.84482	0.291869	1.71679	0.0024	0.0368908	yes
ENSG00000167005.9	NUDT21	chr16:56463044-56554195	OK	64.5638	96.0394	0.5729	1.70708	0.0024	0.0368908	yes
ENSG00000185008.13	ROBO2	chr3:75955845-77699115	OK	1.27093	0.36863	-1.78564	-1.37959	0.0024	0.0368908	yes
ENSG00000187848.8	P2RX2	chr12:133195365-133198972	OK	0.245691	0.657007	1.41907	1.06755	0.0024	0.0368908	yes
ENSG00000188483.6	IER5L	chr9:131937834-131972827	OK	21.7605	17.8637	-0.284677	-1.70916	0.0024	0.0368908	yes
ENSG00000245954.2	RP11-18H21.1	chr4:153021905-153025872	OK	1.50301	0.668356	-1.16916	-1.87999	0.0024	0.0368908	yes
ENSG00000269069.1	CTC-471F3.5	chr19:40529290-40531409	OK	1.7041	2.34941	0.463293	1.73811	0.0024	0.0368908	yes
ENSG00000105443.9	CYTH2	chr19:48949029-48985571	OK	19.9883	29.3275	0.553093	1.72954	0.00245	0.0374583	yes
ENSG00000125531.5	C20orf195	chr20:62184372-62188061	OK	1.97388	1.25193	-0.656876	-1.76992	0.00245	0.0374583	yes
ENSG00000143367.11	TUFT1	chr1:151512780-151556059	OK	4.6539	3.55896	-0.386981	-1.6518	0.00245	0.0374583	yes
ENSG00000148672.7	GLUD1	chr10:88810242-88951225	OK	36.7757	49.1417	0.418193	1.64401	0.00245	0.0374583	yes
ENSG00000158715.5	SLC45A3	chr1:205626978-205649587	OK	0.42906	0.207233	-1.04993	-1.85801	0.00245	0.0374583	yes
ENSG00000167785.4	ZNF558	chr19:8920379-8943004	OK	25.5616	19.1892	-0.413681	-1.5499	0.00245	0.0374583	yes
ENSG00000213530.3	MTHFD2P5	chr7:82219163-82220007	OK	6.23371	8.4243	0.434465	1.75041	0.00245	0.0374583	yes
ENSG00000072274.8	TFRC	chr3:195754053-195809060	OK	64.1088	49.9729	-0.359377	-1.34905	0.0025	0.0380197	yes
ENSG00000114904.8	NEK4	chr3:52744799-52804965	OK	7.69842	10.3848	0.431834	1.71357	0.0025	0.0380197	yes
ENSG00000164754.8	RAD21	chr8:117654368-117889107	OK	111.176	144.093	0.374164	1.71597	0.0025	0.0380197	yes
ENSG00000171855.5	IFNB1	chr9:21077103-21077943	OK	1.25981	0.513276	-1.2954	-2.03732	0.0025	0.0380197	yes
ENSG00000204977.5	TRIM13	chr13:50570023-50595058	OK	86.1795	69.1295	-0.318043	-1.70817	0.0025	0.0380197	yes
ENSG00000213849.3	AC104306.1	chr3:32549446-32549817	OK	13.3062	19.0413	0.517029	1.74861	0.0025	0.0380197	yes
ENSG00000237310.1	GS1-124K5.4	chr7:65958692-65960461	OK	8.45166	5.52216	-0.614002	-1.73642	0.0025	0.0380197	yes
ENSG00000100299.13	ARSA	chr22:51061181-51066607	OK	13.3305	9.47063	-0.493199	-1.76432	0.00255	0.0386044	yes
ENSG00000196668.3	LINC00173	chr12:116971226-116974323	OK	5.16817	1.61299	-1.67992	-1.81332	0.00255	0.0386044	yes
ENSG00000213078.3	RP5-933K21.2	chr6:157787021-157787955	OK	5.50816	7.45598	0.436828	1.75299	0.00255	0.0386044	yes
ENSG00000226525.4	RPS7P10	chr13:22202551-22203154	OK	3.14357	4.95554	0.656639	1.76845	0.00255	0.0386044	yes
ENSG00000230508.1	RPL19P21	chrX:150161973-150162564	OK	4.16665	2.54493	-0.71126	-1.80947	0.00255	0.0386044	yes
ENSG00000234585.2	CCT6P3	chr7:64498731-64535091	OK	2.08325	1.33603	-0.640876	-1.82948	0.00255	0.0386044	yes
ENSG00000010671.11	BTK	chrX:100604434-100641183	OK	117.237	81.8497	-0.518384	-1.79202	0.0026	0.0391543	yes
ENSG00000080986.8	NDC80	chr18:2571509-2616634	OK	33.2592	43.5702	0.389588	1.65884	0.0026	0.0391543	yes
ENSG00000086062.8	B4GALT1	chr9:33104079-33179981	OK	21.7999	17.4765	-0.318904	-1.76154	0.0026	0.0391543	yes
ENSG00000111247.10	RAD51AP1	chr12:4647949-4669214	OK	29.1666	37.9367	0.379273	1.75017	0.0026	0.0391543	yes
ENSG00000134324.7	LPIN1	chr2:11817720-11967535	OK	6.04627	3.20459	-0.915904	-1.64321	0.0026	0.0391543	yes
ENSG00000155367.11	PPM1J	chr1:113243727-113258099	OK	3.01092	0.901279	-1.74016	-1.79029	0.0026	0.0391543	yes
ENSG00000166428.8	PLD4	chr14:105391152-105399574	OK	54.3978	42.2259	-0.365423	-1.69086	0.0026	0.0391543	yes
ENSG00000106330.7	MOSPD3	chr7:100209724-100213007	OK	6.94788	9.56813	0.461666	1.7115	0.00265	0.0397877	yes
ENSG00000227500.5	SCAMP4	chr19:1905212-1926016	OK	22.5276	32.2899	0.519388	1.77978	0.00265	0.0397877	yes
ENSG00000233497.3	HNRNPA1P60	chr11:110658748-110659735	OK	0.949652	0.365143	-1.37894	-1.93616	0.00265	0.0397877	yes
ENSG00000272416.1	CTD-2081C10.7	chr5:53176122-53176881	OK	1.27461	0.496429	-1.3604	-1.94703	0.00265	0.0397877	yes
ENSG00000072042.8	RDH11	chr14:68086514-68162531	OK	17.9123	24.1449	0.430768	1.63496	0.0027	0.0403872	yes
ENSG00000106803.5	SEC61B	chr9:101984345-101992897	OK	297.594	246.9	-0.269417	-1.69466	0.0027	0.0403872	yes
ENSG00000175087.5	PDIK1L	chr1:26437663-26452034	OK	12.3009	15.7075	0.352686	1.76834	0.0027	0.0403872	yes
ENSG00000183486.8	MX2	chr21:42733869-42781317	OK	6.45001	3.39989	-0.923815	-1.80981	0.0027	0.0403872	yes
ENSG00000211632.2	IGKV3D-11	chr2:90211642-90212253	OK	0.187972	2.27318	3.59612	2.44123	0.0027	0.0403872	yes
ENSG00000100304.12	TTLL12	chr22:43562627-43583139	OK	36.8074	46.2697	0.33007	1.73978	0.00275	0.0409213	yes
ENSG00000116731.18	PRDM2	chr1:14026692-14151574	OK	55.4357	71.5368	0.367871	1.53013	0.00275	0.0409213	yes
ENSG00000163840.5	DTX3L	chr3:122246770-122294050	OK	6.1999	8.28322	0.417946	1.7115	0.00275	0.0409213	yes
ENSG00000225176.2	ATP5LP4	chr4:149624677-149624984	OK	23.9799	16.1447	-0.570767	-1.7956	0.00275	0.0409213	yes
ENSG00000253126.1	IGLVI-56	chr22:22552959-22553411	OK	31.4368	22.8072	-0.462968	-1.74511	0.00275	0.0409213	yes
ENSG00000261702.2	RP11-282M16.1	chr15:68266728-68266963	OK	0	0.979992	inf	#NAME?	0.00275	0.0409213	yes
ENSG00000265182.1	SRP72P1	chr18:47021516-47023266	OK	2.68877	3.59252	0.418049	1.69867	0.00275	0.0409213	yes
ENSG00000143793.8	C1orf35	chr1:228288426-228293112	OK	20.5231	25.6616	0.322358	1.7222	0.0028	0.0414499	yes
ENSG00000169871.8	TRIM56	chr7:100728719-100735017	OK	16.2557	23.3652	0.523415	1.69207	0.0028	0.0414499	yes
ENSG00000197355.6	UAP1L1	chr9:139971952-139978991	OK	1.5802	1.13852	-0.472946	-1.62409	0.0028	0.0414499	yes
ENSG00000197562.5	RAB40C	chr16:639356-684116	OK	11.6227	15.5953	0.424163	1.71118	0.0028	0.0414499	yes
ENSG00000237810.3	CTD-2571E19.3	chr8:63055869-63057328	OK	3.48908	4.68217	0.424331	1.75549	0.0028	0.0414499	yes
ENSG00000254854.1	CTD-2523D13.2	chr11:119600292-119610333	OK	5.65853	3.47255	-0.70443	-1.86977	0.0028	0.0414499	yes
ENSG00000271034.1	RP11-963H1.1	chr3:70174220-70175760	OK	1.98588	1.35604	-0.550378	-1.74025	0.0028	0.0414499	yes
ENSG00000116106.7	EPHA4	chr2:222282746-222439174	OK	2.94437	1.40883	-1.06346	-1.41856	0.00285	0.0419423	yes
ENSG00000151773.8	CCDC122	chr13:44398044-44468068	OK	9.22739	4.43326	-1.05756	-1.70848	0.00285	0.0419423	yes
ENSG00000174327.6	SLC16A13	chr17:6939393-6943440	OK	3.09802	4.27353	0.464079	1.77478	0.00285	0.0419423	yes
ENSG00000176903.3	PNMA1	chr14:74178493-74181128	OK	6.02299	7.53958	0.324003	1.72675	0.00285	0.0419423	yes
ENSG00000198839.5	ZNF277	chr7:111846642-112049678	OK	22.7806	31.8056	0.481476	1.67508	0.00285	0.0419423	yes
ENSG00000215210.3	RBMXP2	chr9:30689102-30690270	OK	10.896	13.8279	0.343783	1.72933	0.00285	0.0419423	yes
ENSG00000231358.2	RP11-442J17.3	chr13:19496028-19497905	OK	1.15579	0.31554	-1.87298	-2.19263	0.00285	0.0419423	yes
ENSG00000241634.1	RP11-381E24.1	chr3:108262213-108262722	OK	3.06531	5.07934	0.728609	1.78986	0.00285	0.0419423	yes
ENSG00000006534.11	ALDH3B1	chr11:67776047-67797928	OK	0.735477	0.324805	-1.17911	-1.14951	0.0029	0.0425843	yes
ENSG00000107036.7	KIAA1432	chr9:5629024-5833117	OK	31.8105	24.2052	-0.39419	-1.56131	0.0029	0.0425843	yes
ENSG00000188786.9	MTF1	chr1:38275238-38325292	OK	3.9231	7.27259	0.890474	1.97674	0.0029	0.0425843	yes
ENSG00000166311.5	SMPD1	chr11:6411654-6416228	OK	16.2839	10.5037	-0.632545	-1.70279	0.00295	0.043192	yes
ENSG00000167617.2	CDC42EP5	chr19:54976209-54984411	OK	2.84211	0.714071	-1.99282	-1.95302	0.00295	0.043192	yes
ENSG00000249001.1	RP11-742B18.1	chr4:88489186-88655108	OK	7.81288	4.65297	-0.747703	-1.91332	0.00295	0.043192	yes
ENSG00000256377.1	RP11-1060J15.4	chr12:27849320-27863703	OK	3.89232	2.58498	-0.59048	-1.72429	0.00295	0.043192	yes
ENSG00000149231.7	CCDC82	chr11:96085932-96123087	OK	19.8363	35.1539	0.825542	1.74144	0.003	0.043828	yes
ENSG00000197846.3	HIST1H2BF	chr6:26199747-26200942	OK	0.357558	0.831531	1.21759	1.95852	0.003	0.043828	yes
ENSG00000198918.7	RPL39	chrX:118920466-118925606	OK	1072.62	897.16	-0.257704	-1.67156	0.003	0.043828	yes
ENSG00000088832.10	FKBP1A	chr20:1290618-1373806	OK	334.793	269.314	-0.313981	-1.71841	0.00305	0.0443323	yes
ENSG00000103540.12	CCP110	chr16:19535132-19564730	OK	6.90701	10.8609	0.653007	1.79895	0.00305	0.0443323	yes
ENSG00000179091.4	CYC1	chr8:145149929-145152428	OK	154.625	187.425	0.277541	1.69126	0.00305	0.0443323	yes
ENSG00000183036.6	PCP4	chr21:41239242-41301322	OK	0.500719	1.46906	1.55282	1.69355	0.00305	0.0443323	yes
ENSG00000185900.5	POMK	chr8:42948657-42978577	OK	3.4867	5.12296	0.555115	1.78488	0.00305	0.0443323	yes
ENSG00000211898.3	IGHD	chr14:106303098-106312010	OK	0.518265	0.21546	-1.26627	-1.9394	0.00305	0.0443323	yes
ENSG00000237437.1	ASS1P12	chr9:32945993-32947220	OK	0.782199	0.339289	-1.20502	-1.90626	0.00305	0.0443323	yes
ENSG00000173068.13	BNC2	chr9:16409500-16870841	OK	1.2978	0.588255	-1.14156	-1.41681	0.0031	0.0448638	yes
ENSG00000183580.8	FBXL7	chr5:15500304-15939900	OK	3.11681	2.47545	-0.33238	-1.65983	0.0031	0.0448638	yes
ENSG00000185710.5	RP11-645C24.2	chr16:21845889-21930477	OK	1.05913	0.476548	-1.15219	-1.55211	0.0031	0.0448638	yes
ENSG00000198668.6	CALM1	chr14:90862845-90874605	OK	183.204	138.907	-0.399339	-1.70298	0.0031	0.0448638	yes
ENSG00000266964.1	FXYD1	chr19:35615416-35645204	OK	1.81214	0.714445	-1.3428	-1.18076	0.0031	0.0448638	yes
ENSG00000269800.1	PLEKHA3P1	chr19:42027402-42028349	OK	1.07138	1.90253	0.828448	1.87245	0.0031	0.0448638	yes
ENSG00000133027.13	PEMT	chr17:17408876-17513799	OK	27.9812	38.4826	0.459749	1.70149	0.00315	0.0454235	yes
ENSG00000145555.10	MYO10	chr5:16665394-16936372	OK	3.60675	4.72805	0.390546	1.5481	0.00315	0.0454235	yes
ENSG00000198502.5	HLA-DRB5	chr6:32485119-32498064	OK	3.8747	2.79742	-0.469991	-1.7195	0.00315	0.0454235	yes
ENSG00000241431.1	RP11-17A4.1	chr8:57500943-57501346	OK	90.6678	118.317	0.383996	1.7326	0.00315	0.0454235	yes
ENSG00000261043.2	MIR4313	chr15:76016317-76055662	OK	5.92292	0.0637842	-6.53697	-0.719043	0.00315	0.0454235	yes
ENSG00000091947.5	TMEM101	chr17:42088555-42101314	OK	13.7522	17.2073	0.323358	1.6736	0.0032	0.0459132	yes
ENSG00000100034.9	PPM1F	chr22:22273792-22307209	OK	10.3403	16.821	0.701984	1.76798	0.0032	0.0459132	yes
ENSG00000130477.10	UNC13A	chr19:17712136-17799401	OK	0.608809	0.355004	-0.778154	-1.18011	0.0032	0.0459132	yes
ENSG00000137806.4	NDUFAF1	chr15:41679550-41694717	OK	24.0736	18.6294	-0.369868	-1.71715	0.0032	0.0459132	yes
ENSG00000138080.9	EMILIN1	chr2:27301434-27309271	OK	1.04531	0.543605	-0.9433	-1.74208	0.0032	0.0459132	yes
ENSG00000146376.6	ARHGAP18	chr6:129897276-130031370	OK	1.92734	0.257074	-2.90636	-2.33772	0.0032	0.0459132	yes
ENSG00000226745.2	RP11-115D7.3	chr1:40598435-40599120	OK	22.4386	28.2536	0.332456	1.67905	0.0032	0.0459132	yes
ENSG00000101132.5	PFDN4	chr20:52824385-52844591	OK	95.535	119.308	0.320588	1.62952	0.00325	0.0464312	yes
ENSG00000102580.10	DNAJC3	chr13:96329392-96447243	OK	26.4037	21.9729	-0.265013	-1.69038	0.00325	0.0464312	yes
ENSG00000106078.13	COBL	chr7:50934443-51384515	OK	3.84668	2.32078	-0.729003	-1.59407	0.00325	0.0464312	yes
ENSG00000145241.6	CENPC	chr4:68337520-68411324	OK	8.43406	11.4528	0.441404	1.70048	0.00325	0.0464312	yes
ENSG00000184863.6	RBM33	chr7:155403924-155574179	OK	18.223	26.3064	0.529654	1.69878	0.00325	0.0464312	yes
ENSG00000253408.1	RP11-231D20.2	chr8:42091192-42128715	OK	2.35938	0.609643	-1.95237	-1.76043	0.00325	0.0464312	yes
ENSG00000107679.10	PLEKHA1	chr10:124134211-124191867	OK	9.29917	6.9938	-0.411026	-1.7933	0.0033	0.0470115	yes
ENSG00000138795.5	LEF1	chr4:108968700-109177992	OK	175.732	224.917	0.356011	1.7127	0.0033	0.0470115	yes
ENSG00000169750.4	RAC3	chr17:79989499-79992080	OK	9.23784	6.71421	-0.460338	-1.75274	0.0033	0.0470115	yes
ENSG00000215375.2	MYL5	chr4:666224-683230	OK	41.2229	24.5448	-0.748032	-1.7315	0.0033	0.0470115	yes
ENSG00000009954.6	BAZ1B	chr7:72854727-72936608	OK	33.1243	40.0895	0.275336	1.61517	0.00335	0.0475885	yes
ENSG00000141179.9	PCTP	chr17:53828339-53950300	OK	1.03316	0.623109	-0.729514	-1.34402	0.00335	0.0475885	yes
ENSG00000144711.9	IQSEC1	chr3:12938718-13114617	OK	1.471	0.772803	-0.928621	-1.5745	0.00335	0.0475885	yes
ENSG00000272791.1	RP11-464F9.22	chr10:75390313-75391248	OK	1.59339	0.864145	-0.882756	-1.8252	0.00335	0.0475885	yes
ENSG00000122591.7	FAM126A	chr7:22980877-23053749	OK	24.6869	32.5726	0.399911	1.59139	0.0034	0.0481282	yes
ENSG00000132938.14	MTUS2	chr13:29598747-30077892	OK	7.32527	4.36427	-0.747142	-1.67108	0.0034	0.0481282	yes
ENSG00000160007.13	ARHGAP35	chr19:47421932-47508334	OK	16.5519	21.1303	0.352314	1.41005	0.0034	0.0481282	yes
ENSG00000196562.10	SULF2	chr20:46130600-46415360	OK	57.7107	26.8543	-1.10368	-1.61928	0.0034	0.0481282	yes
ENSG00000267939.1	CTD-2325M2.1	chr19:8073612-8080909	OK	5.73788	3.24066	-0.824229	-1.81758	0.0034	0.0481282	yes
ENSG00000128311.9	TST	chr22:37406899-37425863	OK	35.5308	48.316	0.44343	1.67266	0.00345	0.04863	yes
ENSG00000153790.7	C7orf31	chr7:25174315-25219975	OK	4.65179	3.2222	-0.529739	-1.74184	0.00345	0.04863	yes
ENSG00000170917.9	NUDT6	chr4:123747862-123844123	OK	13.0976	9.86719	-0.408593	-1.71363	0.00345	0.04863	yes
ENSG00000230360.1	DDX10P2	chr9:84701069-84703683	OK	2.36938	1.79131	-0.403493	-1.65891	0.00345	0.04863	yes
ENSG00000256514.1	AP003419.11	chr11:67118247-67141648	OK	71.6515	44.5506	-0.685552	-1.6801	0.00345	0.04863	yes
ENSG00000256574.2	OR13A1	chr10:45798101-45811056	OK	3.54517	2.64111	-0.424711	-1.6638	0.00345	0.04863	yes
ENSG00000162769.8	FLVCR1	chr1:213031596-213072705	OK	4.38643	6.83659	0.64023	1.62896	0.0035	0.0491275	yes
ENSG00000179922.5	ZNF784	chr19:56132107-56135967	OK	4.53554	5.78549	0.351163	1.68583	0.0035	0.0491275	yes
ENSG00000213866.3	YBX1P10	chr9:35971340-35972315	OK	31.0572	38.1351	0.296191	1.68138	0.0035	0.0491275	yes
ENSG00000220848.4	RPS18P9	chr6:149915219-149915679	OK	130.918	107.081	-0.289956	-1.67321	0.0035	0.0491275	yes
ENSG00000241127.3	YAE1D1	chr7:39605974-39649919	OK	19.928	14.9757	-0.412174	-1.70357	0.0035	0.0491275	yes
ENSG00000262155.1	RP11-266L9.5	chr16:25078257-25080264	OK	0.722713	0.40003	-0.853315	-1.84145	0.0035	0.0491275	yes
ENSG00000125730.12	C3	chr19:6677714-6737614	OK	25.4239	10.9584	-1.21415	-1.69625	0.00355	0.0497248	yes
ENSG00000232004.1	CAP1P2	chr10:44100290-44101699	OK	10.672	8.43583	-0.339227	-1.69895	0.00355	0.0497248	yes
ENSG00000232818.2	RPS2P32	chr7:23530091-23530983	OK	2.5286	1.58538	-0.67351	-1.7846	0.00355	0.0497248	yes
ENSG00000143575.10	HAX1	chr1:154244986-154248351	OK	125.177	151.797	0.278165	1.66716	0.0036	0.0502496	no
ENSG00000167355.3	AC104389.28	chr11:5274419-5667019	OK	185.743	148.013	-0.327579	-1.65911	0.0036	0.0502496	no
ENSG00000177105.9	RHOG	chr11:3848207-3862213	OK	28.563	34.8212	0.28582	1.67226	0.0036	0.0502496	no
ENSG00000224165.1	DNAJC27-AS1	chr2:25166504-25262563	OK	5.6416	0.881004	-2.67889	-1.90696	0.0036	0.0502496	no
ENSG00000271614.1	LINC00936	chr12:89954905-90106367	OK	1.25185	0.471104	-1.40994	-1.77899	0.0036	0.0502496	no
ENSG00000021645.13	NRXN3	chr14:78708733-80330762	OK	3.5463	1.60706	-1.14189	-1.39386	0.00365	0.0506302	no
ENSG00000120053.9	GOT1	chr10:101156626-101190381	OK	56.8012	71.0476	0.322865	1.63528	0.00365	0.0506302	no
ENSG00000143947.8	RPS27A	chr2:55401926-55462989	OK	669.124	561.984	-0.251744	-1.6384	0.00365	0.0506302	no
ENSG00000171155.7	C1GALT1C1	chrX:119759647-119764005	OK	12.5723	10.0626	-0.321243	-1.6761	0.00365	0.0506302	no
ENSG00000213741.4	RPS29	chr14:50043389-50081390	OK	4441.27	3628.09	-0.291762	-1.64528	0.00365	0.0506302	no
ENSG00000215044.2	AHCYP1	chr10:47594378-47595651	OK	3.53275	4.79141	0.439659	1.73553	0.00365	0.0506302	no
ENSG00000230849.2	GOT2P2	chr1:173110238-173111489	OK	4.3875	5.80988	0.40511	1.69484	0.00365	0.0506302	no
ENSG00000235371.1	RP4-764D2.1	chr1:236273360-236275670	OK	2.70145	3.49393	0.371116	1.64016	0.00365	0.0506302	no
ENSG00000267213.3	AC007773.2	chr19:32880955-32976801	OK	1.13938	6.29527	2.46601	2.10483	0.00365	0.0506302	no
ENSG00000105327.11	BBC3	chr19:47724080-47736023	OK	12.2006	15.626	0.357001	1.68392	0.0037	0.0511468	no
ENSG00000110031.8	LPXN	chr11:58294343-58345693	OK	69.7888	58.3059	-0.259352	-1.63901	0.0037	0.0511468	no
ENSG00000113924.7	HGD	chr3:120347019-120401418	OK	2.55618	1.24423	-1.03874	-1.4594	0.0037	0.0511468	no
ENSG00000173535.9	TNFRSF10C	chr8:22941867-22974950	OK	1.61652	0.95578	-0.758142	-1.50125	0.0037	0.0511468	no
ENSG00000264311.1	CCDC58P1	chr18:10612300-10626350	OK	3.93636	6.5583	0.736458	1.78346	0.0037	0.0511468	no
ENSG00000114790.8	ARHGEF26	chr3:153742189-153975616	OK	1.5201	0.974879	-0.640874	-1.69336	0.00375	0.0517309	no
ENSG00000144118.9	RALB	chr2:120997639-121052289	OK	1.92066	1.01815	-0.915652	-1.48699	0.00375	0.0517309	no
ENSG00000149600.7	COMMD7	chr20:31290492-31331803	OK	71.7554	88.1798	0.29736	1.68686	0.00375	0.0517309	no
ENSG00000143970.12	ASXL2	chr2:25956621-26101385	OK	5.66866	7.2383	0.352642	1.62769	0.0038	0.0522767	no
ENSG00000171033.8	PKIA	chr8:79338337-79517502	OK	4.13974	2.39515	-0.789424	-1.64251	0.0038	0.0522767	no
ENSG00000187800.9	PEAR1	chr1:156863489-156886226	OK	0.768626	0.276074	-1.47723	-1.13682	0.0038	0.0522767	no
ENSG00000256771.2	ZNF253	chr19:19976694-20006656	OK	8.78774	11.0007	0.324026	1.61119	0.0038	0.0522767	no
ENSG00000189283.5	FHIT	chr3:59735035-61237133	OK	3.68299	2.41795	-0.607095	-1.45076	0.00385	0.052892	no
ENSG00000198792.8	TMEM184B	chr22:38615297-38669040	OK	15.3517	23.1025	0.589647	1.72983	0.00385	0.052892	no
ENSG00000005022.5	SLC25A5	chrX:118599996-118605282	OK	743.662	938.948	0.336399	1.66243	0.0039	0.0534324	no
ENSG00000187210.8	GCNT1	chr9:79034751-79122332	OK	9.86744	7.13031	-0.468712	-1.68117	0.0039	0.0534324	no
ENSG00000227087.3	RBMX2P5	chr5:79627391-79628360	OK	1.98016	2.95733	0.57868	1.68957	0.0039	0.0534324	no
ENSG00000272654.1	RP11-422P24.11	chr1:153950218-153951636	OK	3.87954	2.84455	-0.447686	-1.72548	0.0039	0.0534324	no
ENSG00000132128.12	LRRC41	chr1:46713359-46769280	OK	8.37411	11.4553	0.452013	1.62933	0.00395	0.0539699	no
ENSG00000165309.9	ARMC3	chr10:23216952-23326518	OK	3.79348	1.76577	-1.10322	-1.59	0.00395	0.0539699	no
ENSG00000206560.6	ANKRD28	chr3:15708742-15901278	OK	20.7974	30.5044	0.552616	1.73233	0.00395	0.0539699	no
ENSG00000259865.1	RP11-488L18.10	chr1:247350582-247351828	OK	5.72329	4.3421	-0.398452	-1.65855	0.00395	0.0539699	no
ENSG00000083168.5	KAT6A	chr8:41786996-41909508	OK	9.97942	12.4527	0.319431	1.44114	0.00405	0.0551857	no
ENSG00000130751.5	NPAS1	chr19:47523076-47549033	OK	19.0162	25.2048	0.406465	1.62237	0.00405	0.0551857	no
ENSG00000156697.8	UTP14A	chrX:129003039-129091504	OK	20.6539	16.9159	-0.288031	-1.67708	0.00405	0.0551857	no
ENSG00000258732.1	RP11-603B24.1	chr15:22566921-22570823	OK	5.50911	8.95932	0.701569	1.76115	0.00405	0.0551857	no
ENSG00000070770.4	CSNK2A2	chr16:58163432-58251709	OK	47.353	60.2557	0.347642	1.62827	0.0041	0.0557155	no
ENSG00000100342.16	APOL1	chr22:36649055-36663576	OK	0.789638	0.35268	-1.16283	-0.880443	0.0041	0.0557155	no
ENSG00000153066.8	TXNDC11	chr16:11762269-11838362	OK	115.148	83.6727	-0.460666	-1.66161	0.0041	0.0557155	no
ENSG00000215784.4	FAM72D	chr1:143896451-143913143	OK	2.21274	2.88555	0.383013	1.62221	0.0041	0.0557155	no
ENSG00000104231.6	ZFAND1	chr8:82613568-82671750	OK	29.5117	37.9758	0.363792	1.66091	0.00415	0.0562805	no
ENSG00000119669.3	IRF2BPL	chr14:77490887-77495034	OK	11.431	9.45838	-0.273286	-1.62533	0.00415	0.0562805	no
ENSG00000255733.1	IFNG-AS1	chr12:68383224-68628466	OK	22.511	15.8614	-0.505108	-1.67672	0.00415	0.0562805	no
ENSG00000106346.7	USP42	chr7:6144514-6201195	OK	5.45372	6.7266	0.302637	1.6053	0.0042	0.0566519	no
ENSG00000142676.8	RPL11	chr1:24018268-24022915	OK	3184.8	2688.46	-0.244419	-1.61381	0.0042	0.0566519	no
ENSG00000151914.13	DST	chr6:56322784-56819426	OK	1.7824	0.941384	-0.920969	-1.08298	0.0042	0.0566519	no
ENSG00000172771.7	EFCAB12	chr3:129120163-129147494	OK	9.31654	11.6049	0.316866	1.64081	0.0042	0.0566519	no
ENSG00000176390.10	CRLF3	chr17:29036316-29151794	OK	10.8782	15.8339	0.541586	1.64102	0.0042	0.0566519	no
ENSG00000211641.2	IGLV11-55	chr22:22556056-22556600	OK	4.00101	1.94849	-1.03801	-1.82871	0.0042	0.0566519	no
ENSG00000236105.1	AC000110.1	chr7:126935673-126936257	OK	9.01036	12.1533	0.431696	1.66287	0.0042	0.0566519	no
ENSG00000240950.1	RP11-372E1.1	chr3:142534763-142608045	OK	216.606	179.909	-0.267809	-1.67566	0.0042	0.056652	no
ENSG00000033170.12	FUT8	chr14:65877309-66210839	OK	38.4853	29.1721	-0.399719	-1.63218	0.00425	0.0570194	no
ENSG00000110711.5	AIP	chr11:67250511-67258574	OK	95.1356	114.893	0.272235	1.6694	0.00425	0.0570194	no
ENSG00000136237.14	RAPGEF5	chr7:22157855-22396763	OK	7.18855	9.87373	0.457895	1.36286	0.00425	0.0570194	no
ENSG00000150510.11	FAM124A	chr13:51796502-51858377	OK	3.06149	1.94797	-0.652263	-1.7786	0.00425	0.0570194	no
ENSG00000164284.10	GRPEL2	chr5:148724992-148737205	OK	8.93945	10.8861	0.284227	1.59461	0.00425	0.0570194	no
ENSG00000167799.5	NUDT8	chr11:67395408-67397401	OK	36.7972	45.7156	0.31309	1.68676	0.00425	0.0570194	no
ENSG00000216439.1	DUTP5	chr6:86136374-86136843	OK	17.9057	23.4641	0.39004	1.64147	0.00425	0.0570194	no
ENSG00000236330.1	RPL5P9	chr2:111490149-111875799	OK	4.1921	2.87147	-0.545885	-1.71597	0.00425	0.0570194	no
ENSG00000100297.11	MCM5	chr22:35796055-35821423	OK	82.4179	121.139	0.55563	1.70315	0.0043	0.0575746	no
ENSG00000173825.6	TIGD3	chr11:65122237-65125084	OK	0.45885	0.7625	0.732714	1.69857	0.0043	0.0575746	no
ENSG00000211649.2	IGLV7-46	chr22:22723981-22724454	OK	3.69085	1.46597	-1.3321	-1.92135	0.0043	0.0575746	no
ENSG00000148950.5	IMMP1L	chr11:31453947-31531192	OK	18.5957	24.6786	0.408289	1.73489	0.00435	0.0581276	no
ENSG00000169302.10	STK32A	chr5:146614525-146767415	OK	2.05228	0.825602	-1.31371	-1.31429	0.00435	0.0581276	no
ENSG00000172186.7	HMGN1P35	chrX:68393966-68394560	OK	2.46138	0.232306	-3.40537	-2.7184	0.00435	0.0581276	no
ENSG00000076513.12	ANKRD13A	chr12:110436990-110511491	OK	106.774	134.143	0.329207	1.5984	0.0044	0.0584838	no
ENSG00000115216.9	NRBP1	chr2:27650656-27665126	OK	12.6059	16.1979	0.361706	1.62018	0.0044	0.0584838	no
ENSG00000122026.6	RPL21	chr13:27825445-27830828	OK	18.7667	14.4503	-0.377073	-1.61733	0.0044	0.0584838	no
ENSG00000140326.8	CDAN1	chr15:43015756-43029324	OK	9.55294	15.5528	0.703157	1.72013	0.0044	0.0584838	no
ENSG00000168906.8	MAT2A	chr2:85766287-85788670	OK	227.013	183.934	-0.303587	-1.64337	0.0044	0.0584838	no
ENSG00000170074.15	FAM153A	chr5:177109294-177221397	OK	6.30713	13.3925	1.08637	1.72114	0.0044	0.0584838	no
ENSG00000197847.8	SLC22A20	chr11:64981310-65010228	OK	0.252153	0.668358	1.40632	1.23467	0.0044	0.0584838	no
ENSG00000232613.2	AC007386.4	chr2:65257860-65264631	OK	3.01135	1.51804	-0.988206	-1.75802	0.0044	0.0584838	no
ENSG00000021300.9	PLEKHB1	chr11:73357222-73373864	OK	21.2786	12.8444	-0.728262	-1.5475	0.00445	0.0589529	no
ENSG00000080345.13	RIF1	chr2:152266396-152591001	OK	11.5302	14.8534	0.365369	1.39775	0.00445	0.0589529	no
ENSG00000102003.6	SYP	chrX:49044268-49058913	OK	3.93504	2.78103	-0.500762	-1.57802	0.00445	0.0589529	no
ENSG00000106524.4	ANKMY2	chr7:16639400-16685442	OK	3.11683	2.37378	-0.392896	-1.54747	0.00445	0.0589529	no
ENSG00000144021.2	CIAO1	chr2:96931869-96939087	OK	44.5069	55.2005	0.310653	1.65033	0.00445	0.0589529	no
ENSG00000110330.4	BIRC2	chr11:102217941-102249401	OK	25.7955	18.3822	-0.488809	-1.64215	0.0045	0.0594581	no
ENSG00000163666.4	HESX1	chr3:57231943-57260549	OK	3.55211	2.28076	-0.639162	-1.62741	0.0045	0.0594581	no
ENSG00000169710.6	FASN	chr17:80036213-80056208	OK	61.4299	86.1418	0.487772	1.62758	0.0045	0.0594581	no
ENSG00000234631.1	AL162407.1	chr10:115614419-115676953	OK	4.20511	2.45336	-0.777388	-1.75435	0.0045	0.0594581	no
ENSG00000139734.13	DIAPH3	chr13:60239716-60738121	OK	7.21378	9.05801	0.328439	1.51814	0.00455	0.0600396	no
ENSG00000234327.3	AC012146.7	chr17:5008835-5078329	OK	28.2319	19.8811	-0.505928	-1.62788	0.00455	0.0600396	no
ENSG00000055332.12	EIF2AK2	chr2:37311593-37384208	OK	22.8706	34.1477	0.578292	1.61204	0.0046	0.0604606	no
ENSG00000065361.10	ERBB3	chr12:56473640-56507691	OK	1.281	0.351676	-1.86495	-0.42609	0.0046	0.0604606	no
ENSG00000152484.9	USP12	chr13:27640292-27746033	OK	6.95864	5.6911	-0.290098	-1.65084	0.0046	0.0604606	no
ENSG00000181218.4	HIST3H2A	chr1:228645064-228645560	OK	5.06321	7.48569	0.564083	1.67729	0.0046	0.0604606	no
ENSG00000183826.12	BTBD9	chr6:38136226-38607924	OK	0.942812	0.560208	-0.751007	-1.32733	0.0046	0.0604606	no
ENSG00000260763.1	RP11-445O3.3	chr5:4436962-4440372	OK	0.441375	0.65548	0.570545	1.63226	0.0046	0.0604606	no
ENSG00000105374.5	NKG7	chr19:51874859-51875969	OK	2.79792	1.3862	-1.01322	-1.29495	0.00465	0.060918	no
ENSG00000169994.14	MYO7B	chr2:128293377-128395304	OK	4.53398	2.00772	-1.17522	-1.7046	0.00465	0.060918	no
ENSG00000224962.3	PSAT1P4	chr3:166408974-166409503	OK	1.48364	2.86113	0.947438	1.70263	0.00465	0.060918	no
ENSG00000230750.1	SDAD1P2	chr20:10366426-10368454	OK	2.86598	2.15345	-0.412379	-1.64718	0.00465	0.060918	no
ENSG00000260942.1	CAPN10-AS1	chr2:241522116-241526116	OK	3.018	3.76731	0.319939	1.63398	0.00465	0.060918	no
ENSG00000069399.8	BCL3	chr19:45250961-45263301	OK	15.7644	10.4805	-0.588962	-1.65181	0.0047	0.0613326	no
ENSG00000127993.10	RBM48	chr7:92158086-92167319	OK	8.46315	10.8351	0.356446	1.62195	0.0047	0.0613326	no
ENSG00000136895.14	GARNL3	chr9:129986543-130155939	OK	1.43206	0.595691	-1.26545	-0.929345	0.0047	0.0613326	no
ENSG00000162685.5	LSP1P3	chr5:28925706-28927696	OK	25.327	10.5172	-1.26792	-1.84941	0.0047	0.0613326	no
ENSG00000267400.1	RP11-325K19.3	chr18:58163100-58163569	OK	8.20489	3.65552	-1.16641	-1.7919	0.0047	0.0613326	no
ENSG00000268723.1	CTC-444N24.9	chr19:57828575-57828930	OK	2.93499	5.71635	0.961739	1.71253	0.0047	0.0613326	no
ENSG00000166349.5	RAG1	chr11:36532258-36694823	OK	5.34792	3.13092	-0.772388	-1.7606	0.00475	0.0618642	no
ENSG00000204869.4	IGFL4	chr19:46543005-46580376	OK	1.12216	2.28234	1.02423	1.72907	0.00475	0.0618642	no
ENSG00000213067.2	RP11-760D2.10	chr7:56665071-56666035	OK	3.77162	2.65407	-0.50698	-1.65951	0.00475	0.0618642	no
ENSG00000169918.5	OTUD7A	chr15:31775328-32162992	OK	0.415509	0.161382	-1.3644	-1.2598	0.0048	0.0623938	no
ENSG00000178585.10	CTNNBIP1	chr1:9908333-9970394	OK	13.3019	19.4888	0.551016	1.63889	0.0048	0.0623938	no
ENSG00000233327.6	USP32P2	chr17:18414534-18528930	OK	3.71304	18.7108	2.3332	1.63412	0.0048	0.0623938	no
ENSG00000006652.9	IFRD1	chr7:112063022-112131117	OK	22.8631	29.4355	0.364539	1.60686	0.00485	0.0627183	no
ENSG00000131373.10	HACL1	chr3:15602210-15687329	OK	24.7002	30.1441	0.287354	1.56595	0.00485	0.0627183	no
ENSG00000162739.9	SLAMF6	chr1:160454819-160493052	OK	27.0213	22.5369	-0.261811	-1.60028	0.00485	0.0627183	no
ENSG00000174276.5	ZNHIT2	chr11:64883874-64885170	OK	10.7321	8.51292	-0.334207	-1.59212	0.00485	0.0627183	no
ENSG00000187988.4	RP11-405L18.2	chr9:37477145-37478314	OK	0.2271	0.680012	1.58224	1.84412	0.00485	0.0627183	no
ENSG00000196544.6	C17orf59	chr17:8091651-8093564	OK	4.88269	6.14936	0.332761	1.60104	0.00485	0.0627183	no
ENSG00000254012.1	RP11-546B8.5	chr5:170792598-170794697	OK	0.264227	1.17845	2.15704	1.41769	0.00485	0.0627183	no
ENSG00000260013.3	APOOP5	chr16:59743896-59788930	OK	1.6746	3.02926	0.855147	1.72631	0.00485	0.0627183	no
ENSG00000102181.15	CD99L2	chrX:149934809-150067289	OK	9.40028	11.3978	0.277973	1.52879	0.0049	0.06308	no
ENSG00000148660.16	CAMK2G	chr10:75572258-75634343	OK	13.7093	17.1171	0.320284	1.60877	0.0049	0.06308	no
ENSG00000167670.11	CHAF1A	chr19:4402658-4457819	OK	74.9152	104.818	0.484561	1.60266	0.0049	0.06308	no
ENSG00000182117.4	NOP10	chr15:34633916-34635378	OK	287.47	238.342	-0.270382	-1.61172	0.0049	0.06308	no
ENSG00000214510.5	SPINK13	chr5:147647742-147763346	OK	1.9643	0.749238	-1.39052	-1.72489	0.0049	0.06308	no
ENSG00000232341.2	RPL4P2	chr1:166716615-166717897	OK	1.81197	2.59998	0.52094	1.68499	0.0049	0.06308	no
ENSG00000249072.1	RP11-777B9.5	chr4:78929665-78929842	OK	18.8467	42.2574	1.16489	1.86499	0.0049	0.06308	no
ENSG00000221829.5	FANCG	chr9:35073831-35080013	OK	39.0384	51.7798	0.407497	1.58474	0.00495	0.0636419	no
ENSG00000263280.1	LA16c-325D7.2	chr16:2916348-2917619	OK	2.11485	1.09413	-0.950776	-1.79135	0.00495	0.063642	no
ENSG00000139364.6	TMEM132B	chr12:125671381-126146917	OK	19.6307	9.11049	-1.10751	-1.84373	0.005	0.0641613	no
ENSG00000173226.12	IQCB1	chr3:121488609-121553926	OK	52.4736	42.6678	-0.298442	-1.60796	0.005	0.0641613	no
ENSG00000260896.1	RP11-314O13.1	chr16:80862631-80926492	OK	3.71136	5.8031	0.644877	1.54035	0.005	0.0641613	no
ENSG00000149657.15	LSM14B	chr20:60697516-60710434	OK	24.1964	29.239	0.273102	1.61024	0.00505	0.0646787	no
ENSG00000223873.1	AC013733.5	chr2:182559168-182559627	OK	5.49517	3.35828	-0.710443	-1.70056	0.00505	0.0646787	no
ENSG00000253673.1	CTC-436K13.1	chr5:157600608-157627024	OK	4.28381	2.84587	-0.590022	-1.66867	0.00505	0.0646787	no
ENSG00000102401.15	ARMCX3	chrX:100877786-100882833	OK	7.37448	5.70334	-0.370735	-1.61346	0.0051	0.0650282	no
ENSG00000131378.9	RFTN1	chr3:16306705-16555533	OK	129.111	162.67	0.333331	1.58177	0.0051	0.0650282	no
ENSG00000172799.5	ZBTB8OSP2	chr2:232298633-232299137	OK	15.1552	11.2536	-0.429422	-1.63462	0.0051	0.0650282	no
ENSG00000185947.10	ZNF267	chr16:31885078-31928668	OK	21.147	17.5815	-0.266395	-1.51483	0.0051	0.0650282	no
ENSG00000223970.1	RP11-598O8.1	chr7:53070112-53071122	OK	1.28915	0.710932	-0.858639	-1.69864	0.0051	0.0650282	no
ENSG00000224099.1	AC064834.1	chr2:196313255-196380423	OK	66.4095	55.3328	-0.263255	-1.58639	0.0051	0.0650282	no
ENSG00000249111.1	RP11-622J8.1	chr4:60018551-60041864	OK	3.68046	1.00255	-1.87622	-1.76689	0.0051	0.0650282	no
ENSG00000061337.11	LZTS1	chr8:20103675-20161474	OK	31.4099	37.2921	0.247653	1.60953	0.00515	0.0653747	no
ENSG00000111678.6	C12orf57	chr12:7052140-7055166	OK	192.405	160.572	-0.260924	-1.58196	0.00515	0.0653747	no
ENSG00000127184.6	COX7C	chr5:85913720-85916779	OK	1456.81	1219.94	-0.256	-1.62964	0.00515	0.0653747	no
ENSG00000137486.12	ARRB1	chr11:74975225-75062873	OK	4.52912	1.76793	-1.35716	-1.54325	0.00515	0.0653747	no
ENSG00000161267.7	BDH1	chr3:197236653-197300194	OK	33.2797	45.2853	0.444401	1.64323	0.00515	0.0653747	no
ENSG00000187736.8	NHEJ1	chr2:219940038-220035549	OK	11.4361	16.6062	0.538126	1.61226	0.00515	0.0653747	no
ENSG00000226230.1	AC007237.2	chr7:77646392-79100524	OK	2.56389	4.38229	0.773353	1.73604	0.00515	0.0653747	no
ENSG00000099219.9	ERMP1	chr9:5629024-5833117	OK	12.7947	17.3993	0.443477	1.63508	0.0052	0.0658426	no
ENSG00000112658.6	SRF	chr6:43139036-43149243	OK	34.3649	27.0545	-0.345067	-1.63898	0.0052	0.0658426	no
ENSG00000137267.5	TUBB2A	chr6:3153902-3157760	OK	9.21474	7.20825	-0.354295	-1.65393	0.0052	0.0658426	no
ENSG00000165476.8	REEP3	chr10:65281122-65384883	OK	2.40682	1.91793	-0.327584	-1.60804	0.0052	0.0658426	no
ENSG00000058804.10	NDC1	chr1:54231132-54304533	OK	72.2085	86.8964	0.267128	1.58743	0.00525	0.0663499	no
ENSG00000068489.8	PRR11	chr17:57232859-57292608	OK	26.1092	35.0297	0.424017	1.19896	0.00525	0.0663499	no
ENSG00000143013.8	LMO4	chr1:87794150-87814606	OK	114.756	143.574	0.323223	1.56503	0.00525	0.0663499	no
ENSG00000271646.1	RP11-326I11.3	chr4:185395955-185398458	OK	0.975421	0.659911	-0.563754	-1.65541	0.0053	0.0669396	no
ENSG00000034152.14	MAP2K3	chr17:21187983-21218552	OK	23.6365	30.3671	0.361493	1.61022	0.00535	0.0673166	no
ENSG00000118515.7	SGK1	chr6:134490383-134639250	OK	37.1947	24.8365	-0.582636	-1.67941	0.00535	0.0673166	no
ENSG00000174405.9	LIG4	chr13:108859786-108870716	OK	46.6062	39.1889	-0.250076	-1.61376	0.00535	0.0673166	no
ENSG00000218565.2	RP11-12A2.1	chr6:139659154-139660717	OK	0.53229	0.933901	0.811058	1.72227	0.00535	0.0673166	no
ENSG00000253368.3	TRNP1	chr1:27320197-27327389	OK	0.422579	0.153311	-1.46276	-1.33401	0.00535	0.0673166	no
ENSG00000271862.1	RP11-343L5.2	chr5:82345194-82346783	OK	0.715191	0.385143	-0.892934	-1.70847	0.00535	0.0673166	no
ENSG00000090861.11	AARS	chr16:70286197-70323446	OK	115.496	151.803	0.394355	1.58243	0.0054	0.067818	no
ENSG00000101986.8	ABCD1	chrX:152990322-153051187	OK	6.48915	4.3482	-0.57761	-1.59569	0.0054	0.067818	no
ENSG00000136111.8	TBC1D4	chr13:75858807-76056250	OK	109.346	82.6019	-0.404651	-1.51519	0.0054	0.067818	no
ENSG00000197971.10	MBP	chr18:74686645-74845639	OK	6.67404	9.08208	0.444464	1.34183	0.00545	0.0683176	no
ENSG00000239983.1	RP11-79E3.1	chr4:33777968-34041515	OK	84.5323	67.6176	-0.322104	-1.60812	0.00545	0.0683176	no
ENSG00000248599.1	RP11-302J23.1	chr8:102064281-102088479	OK	1.6652	1.18883	-0.486158	-1.59627	0.00545	0.0683176	no
ENSG00000159579.9	RSPRY1	chr16:57220048-57274387	OK	22.055	30.1821	0.452589	1.61174	0.00555	0.0693542	no
ENSG00000160282.9	FTCD	chr21:47556175-47575481	OK	1.81857	0.771396	-1.23726	-1.39335	0.00555	0.0693542	no
ENSG00000168899.4	VAMP5	chr2:85811530-85820535	OK	10.1337	7.56336	-0.42206	-1.6181	0.00555	0.0693542	no
ENSG00000204866.4	IGFL2	chr19:46604379-46706340	OK	2.50012	4.5254	0.856047	1.56587	0.00555	0.0693542	no
ENSG00000233977.1	RP11-310H4.2	chr7:55659766-55660886	OK	0.920914	0.400929	-1.19972	-1.77877	0.00555	0.0693542	no
ENSG00000127334.10	DYRK2	chr12:68042117-68064699	OK	24.593	17.83	-0.463942	-1.52781	0.0056	0.0698919	no
ENSG00000134864.6	GGACT	chr13:101183809-101241782	OK	4.04889	2.34486	-0.788021	-1.43606	0.0056	0.0698919	no
ENSG00000129673.5	AANAT	chr17:74449432-74466199	OK	1.01002	0.278588	-1.85818	-1.55885	0.00565	0.0703407	no
ENSG00000152404.11	CWF19L2	chr11:107197070-107328572	OK	7.23595	9.11974	0.33381	1.58744	0.00565	0.0703407	no
ENSG00000182611.3	HIST1H2AJ	chr6:27782111-27782607	OK	0.806523	2.14188	1.40909	1.85337	0.00565	0.0703407	no
ENSG00000260658.1	RP11-368L12.1	chr16:63348167-63651950	OK	5.86102	3.94893	-0.569687	-1.59487	0.00565	0.0703407	no
ENSG00000125843.6	AP5S1	chr20:3801177-3805949	OK	8.76557	11.2969	0.366012	1.6189	0.0057	0.0708312	no
ENSG00000127589.4	TUBBP1	chr8:30209388-30211034	OK	45.9464	54.8551	0.255675	1.58766	0.0057	0.0708312	no
ENSG00000198863.3	RUNDC1	chr17:41132581-41145707	OK	2.79318	3.56772	0.353095	1.59359	0.0057	0.0708312	no
ENSG00000090263.11	MRPS33	chr7:140705853-140715028	OK	122.131	100.656	-0.278994	-1.58536	0.00575	0.0713199	no
ENSG00000101577.5	LPIN2	chr18:2916991-3013313	OK	5.73037	4.34602	-0.398934	-1.59998	0.00575	0.0713199	no
ENSG00000271895.1	RP4-635E18.8	chr1:11086579-11107290	OK	13.7215	10.367	-0.404437	-1.61322	0.00575	0.0713199	no
ENSG00000163393.8	SLC22A15	chr1:116519118-116612675	OK	3.55193	6.10674	0.781801	1.59142	0.0058	0.0717625	no
ENSG00000177119.11	ANO6	chr12:45566846-45834187	OK	16.5853	20.0213	0.27163	1.48681	0.0058	0.0717625	no
ENSG00000180353.6	HCLS1	chr3:121350245-121379774	OK	228.216	192.553	-0.245143	-1.49896	0.0058	0.0717625	no
ENSG00000182700.3	IGIP	chr5:139505520-139508391	OK	3.61653	2.86865	-0.334237	-1.57923	0.0058	0.0717625	no
ENSG00000115241.9	PPM1G	chr2:27604060-27632554	OK	100.55	118.881	0.241612	1.56428	0.00585	0.0722473	no
ENSG00000215833.3	QRSL1P1	chr1:168418909-168420449	OK	0.971634	1.45292	0.580475	1.6234	0.00585	0.0722473	no
ENSG00000262953.1	EIF4A1P9	chr17:2489623-2491160	OK	3.4127	4.5587	0.417709	1.60519	0.00585	0.0722473	no
ENSG00000108771.8	DHX58	chr17:40253421-40264751	OK	10.7219	14.9183	0.476526	1.61666	0.0059	0.0726857	no
ENSG00000138433.11	CIR1	chr2:175212749-175260443	OK	1.86613	1.10663	-0.753872	-1.3812	0.0059	0.0726857	no
ENSG00000176318.8	FOXN3P1	chrX:101801661-101803141	OK	1.07974	0.664092	-0.701231	-1.66578	0.0059	0.0726857	no
ENSG00000242060.1	RPS3AP49	chr18:57792264-57828428	OK	1.29559	2.15295	0.73271	1.64272	0.0059	0.0726857	no
ENSG00000101306.6	MYLK2	chr20:30407110-30422492	OK	1.33	0.892314	-0.575799	-1.58068	0.00595	0.0730323	no
ENSG00000133067.13	LGR6	chr1:202163028-202288909	OK	0.707124	0.380949	-0.892367	-1.05106	0.00595	0.0730323	no
ENSG00000144655.10	CSRNP1	chr3:39183345-39196053	OK	14.4433	11.9869	-0.268943	-1.59198	0.00595	0.0730323	no
ENSG00000158406.2	HIST1H4H	chr6:26281282-26285762	OK	4.12588	10.1727	1.30193	2.13588	0.00595	0.0730323	no
ENSG00000183765.16	CHEK2	chr22:29083730-29153503	OK	89.4826	68.8449	-0.378257	-1.56093	0.00595	0.0730323	no
ENSG00000197614.6	MFAP5	chr12:8786962-8815484	OK	0.686416	0.222032	-1.62831	-0.654882	0.00595	0.0730323	no
ENSG00000010438.12	PRSS3	chr9:33750514-33920402	OK	0.138381	1.53462	3.47116	0.594603	0.006	0.073511	no
ENSG00000162734.8	PEA15	chr1:160171988-160185166	OK	33.9011	25.7344	-0.397632	-1.5713	0.006	0.073511	no
ENSG00000227008.2	RP3-417G15.1	chrX:132669772-133119922	OK	139.007	114.675	-0.277605	-1.57806	0.006	0.073511	no
ENSG00000165066.11	NKX6-3	chr8:41502696-41508855	OK	6.58656	5.22273	-0.334721	-1.58676	0.00605	0.0739879	no
ENSG00000180938.5	ZNF572	chr8:125985539-125991631	OK	3.03796	2.40913	-0.33459	-1.56868	0.00605	0.0739879	no
ENSG00000186638.11	KIF24	chr9:34179002-34329198	OK	3.38534	5.06795	0.5821	1.60625	0.00605	0.0739879	no
ENSG00000105552.10	BCAT2	chr19:49298318-49314286	OK	67.0744	80.9704	0.271633	1.5849	0.0061	0.0742821	no
ENSG00000138346.10	DNA2	chr10:70173820-70231879	OK	14.7227	23.0976	0.649704	1.62797	0.0061	0.0742821	no
ENSG00000157557.7	ETS2	chr21:40177230-40196879	OK	11.7686	9.36072	-0.33025	-1.58266	0.0061	0.0742821	no
ENSG00000218890.1	NUFIP1P	chr6:66803323-66804802	OK	3.67986	2.77117	-0.409155	-1.57648	0.0061	0.0742821	no
ENSG00000232546.1	RP11-458F8.1	chr7:66313482-66323123	OK	0.833466	3.51626	2.07685	1.55194	0.0061	0.0742821	no
ENSG00000235172.3	CTB-114C7.3	chr5:169758432-169760883	OK	0.781584	0.266515	-1.55218	-1.38704	0.0061	0.0742821	no
ENSG00000267258.1	CTC-448F2.3	chr19:30412088-30412560	OK	3.3053	1.70548	-0.954605	-1.69759	0.0061	0.0742821	no
ENSG00000115457.5	IGFBP2	chr2:217497550-217529159	OK	1.5437	2.88119	0.900276	1.72877	0.00615	0.0745739	no
ENSG00000117461.10	PIK3R3	chr1:46505811-46651630	OK	5.5645	4.23985	-0.392239	-1.69047	0.00615	0.0745739	no
ENSG00000156172.5	C8orf37	chr8:96216683-96822364	OK	2.67408	2.10199	-0.347284	-1.57348	0.00615	0.0745739	no
ENSG00000161570.4	CCL5	chr17:34195970-34212867	OK	1.26317	0.764334	-0.724772	-1.45153	0.00615	0.0745739	no
ENSG00000233467.2	U40455.1	chrX:147279533-147280398	OK	12.492	15.7112	0.330787	1.58683	0.00615	0.0745739	no
ENSG00000267011.1	CTB-50L17.16	chr19:4457958-4471490	OK	2.93573	0.775931	-1.91972	-1.73919	0.00615	0.0745739	no
ENSG00000268222.1	EEF1A1P7	chr19:35873073-35874954	OK	0.6721	1.09995	0.710697	1.63635	0.00615	0.0745739	no
ENSG00000125170.6	DOK4	chr16:57462080-57521239	OK	6.96554	3.83951	-0.859315	-1.314	0.0062	0.075044	no
ENSG00000228989.1	AC133528.2	chr2:242629828-242633704	OK	24.1599	18.2223	-0.40691	-1.60746	0.0062	0.075044	no
ENSG00000233593.2	RP4-665J23.1	chr1:91248542-91317207	OK	0.700929	0.113406	-2.62778	-1.5171	0.0062	0.075044	no
ENSG00000148344.10	PTGES	chr9:132500609-132515326	OK	11.4978	14.8602	0.370088	1.62793	0.00625	0.0755124	no
ENSG00000185650.8	ZFP36L1	chr14:69254376-69263190	OK	44.2279	35.2425	-0.327642	-1.63714	0.00625	0.0755124	no
ENSG00000213178.3	RP11-641D5.1	chr3:168801286-169381406	OK	389.594	327.024	-0.252575	-1.56211	0.00625	0.0755124	no
ENSG00000130844.12	ZNF331	chr19:54024234-54083523	OK	10.7154	13.6885	0.353285	1.46197	0.0063	0.0757966	no
ENSG00000145365.10	TIFA	chr4:113195697-113363776	OK	75.0317	98.1194	0.387039	1.54505	0.0063	0.0757966	no
ENSG00000158321.11	AUTS2	chr7:69063904-70258054	OK	20.6103	33.1784	0.686879	1.67578	0.0063	0.0757966	no
ENSG00000165185.10	KIAA1958	chr9:115142216-115431677	OK	2.47045	3.83234	0.63345	1.58541	0.0063	0.0757966	no
ENSG00000197582.5	GPX1P1	chrX:13395306-13421138	OK	5.13128	3.48793	-0.55695	-1.61049	0.0063	0.0757966	no
ENSG00000213689.5	TREX1	chr3:48488113-48509044	OK	18.5186	12.8685	-0.525136	-1.58987	0.0063	0.0757966	no
ENSG00000267002.1	RP11-242D8.1	chr17:41316199-41322420	OK	2.78045	3.88158	0.481326	1.64747	0.0063	0.0757966	no
ENSG00000038945.10	MSR1	chr8:15965386-16424999	OK	14.562	9.27695	-0.650482	-1.53815	0.00635	0.0762152	no
ENSG00000101417.7	PXMP4	chr20:32294511-32308125	OK	3.36454	4.74446	0.495837	1.62818	0.00635	0.0762152	no
ENSG00000114796.11	KLHL24	chr3:183353355-183402265	OK	24.4802	40.3198	0.719875	1.50664	0.00635	0.0762152	no
ENSG00000167702.7	KIFC2	chr8:145691425-145701718	OK	47.8656	35.8183	-0.418291	-1.5178	0.00635	0.0762152	no
ENSG00000085265.6	FCN1	chr9:137801430-137809809	OK	0.510982	0.1498	-1.77023	-1.96079	0.0064	0.076586	no
ENSG00000100650.11	SRSF5	chr14:70193616-70238722	OK	736.707	604.076	-0.286363	-1.56987	0.0064	0.076586	no
ENSG00000103811.11	CTSH	chr15:79213399-79241916	OK	19.9167	25.4624	0.354391	1.52482	0.0064	0.076586	no
ENSG00000107821.10	KAZALD1	chr10:102821597-102827888	OK	6.85188	4.72926	-0.534884	-1.52335	0.0064	0.076586	no
ENSG00000167778.4	SPRYD3	chr12:53458387-53473204	OK	5.52479	7.57739	0.455783	1.51416	0.0064	0.076586	no
ENSG00000122224.13	LY9	chr1:160765863-160798051	OK	1.06287	0.551007	-0.947819	-1.17032	0.00645	0.0768631	no
ENSG00000167074.10	TEF	chr22:41763336-41795330	OK	6.29865	5.19473	-0.277994	-1.52988	0.00645	0.0768631	no
ENSG00000169635.5	HIC2	chr22:21771692-21805752	OK	9.07573	10.8334	0.255399	1.57451	0.00645	0.0768631	no
ENSG00000198569.5	SLC34A3	chr9:140125208-140131006	OK	1.02274	1.42686	0.480402	1.56046	0.00645	0.0768631	no
ENSG00000214009.2	PCNAP3	chrX:45918185-45918963	OK	27.5813	33.9362	0.299136	1.61007	0.00645	0.0768631	no
ENSG00000234978.1	RP11-423O2.5	chr1:142803223-142827235	OK	0.627296	0.34342	-0.869173	-1.64663	0.00645	0.0768631	no
ENSG00000263264.1	CTB-133G6.1	chr19:7413847-7537363	OK	33.1405	52.8241	0.672602	1.55952	0.00645	0.0768631	no
ENSG00000100395.10	L3MBTL2	chr22:41601208-41636938	OK	17.6867	21.4206	0.276335	1.51793	0.0065	0.0773211	no
ENSG00000184270.3	HIST2H2AB	chr1:149859018-149872351	OK	1.03891	2.58951	1.31761	1.83379	0.0065	0.0773211	no
ENSG00000257907.2	EEF1A1P17	chr12:44053629-44054904	OK	0.583251	1.01477	0.798959	1.64879	0.0065	0.0773211	no
ENSG00000103245.9	NARFL	chr16:770580-791329	OK	57.4586	74.7143	0.378862	1.50838	0.00655	0.0776394	no
ENSG00000116698.16	SMG7	chr1:183441350-183567381	OK	31.629	25.9181	-0.287288	-1.30273	0.00655	0.0776394	no
ENSG00000162997.11	PRORSD1P	chr2:55509454-55511658	OK	1.74592	0.940722	-0.892147	-1.4361	0.00655	0.0776394	no
ENSG00000197062.7	RP5-874C20.3	chr6:28234787-28245974	OK	2.36053	3.1557	0.418851	1.56179	0.00655	0.0776394	no
ENSG00000213070.3	HMGB3P6	chr1:164326003-164326601	OK	6.2055	8.45888	0.44692	1.54821	0.00655	0.0776394	no
ENSG00000214076.3	CPSF1P1	chr22:32601101-32669097	OK	0.336707	0.510869	0.601458	1.63283	0.00655	0.0776394	no
ENSG00000023697.8	DERA	chr12:16064105-16190220	OK	108.1	81.4264	-0.408799	-1.57638	0.0066	0.0778637	no
ENSG00000109929.5	SC5D	chr11:121163161-121179403	OK	24.9877	37.3546	0.580066	1.55852	0.0066	0.0778637	no
ENSG00000114126.13	TFDP2	chr3:141663269-141868386	OK	109.95	203.985	0.891619	1.54699	0.0066	0.0778637	no
ENSG00000124216.3	SNAI1	chr20:48599535-48605423	OK	0.463781	0.208307	-1.15473	-1.70546	0.0066	0.0778637	no
ENSG00000135476.7	ESPL1	chr12:53662082-53687427	OK	20.7266	27.7212	0.419506	1.51173	0.0066	0.0778637	no
ENSG00000228397.1	RP1-224A6.3	chr1:22350486-22351461	OK	1.59446	0.668036	-1.25507	-1.76752	0.0066	0.0778637	no
ENSG00000255500.2	RP11-347H15.2	chr11:50227331-50228444	OK	1.41881	2.10525	0.56931	1.59365	0.0066	0.0778637	no
ENSG00000263110.1	RP11-189E14.3	chr16:49488139-49491180	OK	2.39869	1.23072	-0.962747	-1.6952	0.0066	0.0778637	no
ENSG00000102384.9	CENPI	chrX:100353177-100418670	OK	4.35964	6.86024	0.654049	1.49748	0.00665	0.0783153	no
ENSG00000130396.16	MLLT4	chr6:168227601-168372703	OK	11.4542	17.5031	0.61173	1.60039	0.00665	0.0783153	no
ENSG00000147570.5	DNAJC5B	chr8:66933794-67012751	OK	1.72916	0.524234	-1.72179	-2.00808	0.00665	0.0783153	no
ENSG00000100122.5	CRYBB1	chr22:26995241-27014052	OK	7.10966	5.53058	-0.362349	-1.54206	0.0067	0.0787191	no
ENSG00000198026.6	ZNF335	chr20:44577291-44600833	OK	9.12077	7.36213	-0.309032	-1.58109	0.0067	0.0787191	no
ENSG00000223638.3	RFPL4A	chr19:56270379-56274541	OK	0.690598	0.268875	-1.36091	-1.79528	0.0067	0.0787191	no
ENSG00000269900.2	RMRP	chr9:35657747-35658015	OK	70.8119	91.4985	0.369756	1.57689	0.0067	0.0787191	no
ENSG00000205808.4	PPAPDC2	chr9:4490443-4666674	OK	8.67128	6.9862	-0.311738	-1.55375	0.00675	0.0791673	no
ENSG00000102531.12	FNDC3A	chr13:49550047-49783915	OK	21.3716	15.1501	-0.496374	-1.5891	0.00675	0.0791674	no
ENSG00000196176.7	HIST1H4A	chr6:26021906-26022278	OK	1.56467	3.78591	1.27478	1.81173	0.00675	0.0791674	no
ENSG00000075568.12	TMEM131	chr2:98372798-98612388	OK	18.8191	13.6986	-0.458171	-1.41843	0.0068	0.0797071	no
ENSG00000111801.11	BTN3A3	chr6:26440699-26453643	OK	6.26616	4.69089	-0.417719	-1.47202	0.00685	0.0801526	no
ENSG00000132824.9	SERINC3	chr20:43124861-43150750	OK	69.6525	88.7017	0.348787	1.55876	0.00685	0.0801526	no
ENSG00000243629.1	LINC00880	chr3:156799455-156840793	OK	0.420531	0.192551	-1.12697	-1.73403	0.00685	0.0801526	no
ENSG00000097021.15	ACOT7	chr1:6324328-6454451	OK	28.7516	34.4748	0.261901	1.53245	0.0069	0.0806435	no
ENSG00000136235.11	GPNMB	chr7:23275585-23314727	OK	3.39886	1.64133	-1.05019	-1.25495	0.0069	0.0806435	no
ENSG00000106133.13	NSUN5P2	chr7:72349935-72425329	OK	9.99107	6.50742	-0.618554	-1.55207	0.00695	0.081086	no
ENSG00000143751.9	SDE2	chr1:226170402-226187032	OK	12.3387	14.7071	0.253317	1.52848	0.00695	0.081086	no
ENSG00000167491.13	GATAD2A	chr19:19496634-19619740	OK	36.3987	47.8475	0.394557	1.4274	0.00695	0.081086	no
ENSG00000065328.12	MCM10	chr10:13203553-13253104	OK	9.52247	14.0365	0.559772	1.57348	0.007	0.0815744	no
ENSG00000138756.13	BMP2K	chr4:79697495-79860592	OK	22.3375	13.9833	-0.67576	-1.54488	0.007	0.0815744	no
ENSG00000146054.13	TRIM7	chr5:180618923-180632293	OK	1.13002	0.57281	-0.980216	-1.46198	0.00705	0.082014	no
ENSG00000157741.10	UBN2	chr7:138915101-138992982	OK	2.9183	3.63983	0.318743	1.43102	0.00705	0.082014	no
ENSG00000198925.6	ATG9A	chr2:220074489-220094439	OK	25.8094	37.4027	0.53525	1.56217	0.00705	0.082014	no
ENSG00000101363.8	MANBAL	chr20:35918040-35945663	OK	26.2718	21.6821	-0.277013	-1.53686	0.0071	0.0824999	no
ENSG00000171246.5	NPTX1	chr17:78440947-78451643	OK	0.0819898	0.46128	2.49213	1.07998	0.0071	0.0824999	no
ENSG00000144381.12	HSPD1	chr2:198351304-198418423	OK	343.596	451.074	0.392649	1.53995	0.00715	0.0827451	no
ENSG00000164199.11	GPR98	chr5:89811427-90460038	OK	0.651089	0.190796	-1.77083	-0.72931	0.00715	0.0827451	no
ENSG00000227619.1	RP11-492E3.2	chr9:132337687-132346835	OK	0.446333	0.0511519	-3.12526	-3.15219	0.00715	0.0827451	no
ENSG00000243859.3	RPL5P17	chr5:84760251-84761128	OK	52.9905	44.1785	-0.26239	-1.52606	0.00715	0.0827451	no
ENSG00000265646.2	TUFMP1	chr17:25409715-25411062	OK	15.7929	19.261	0.286404	1.57013	0.00715	0.0827451	no
ENSG00000268032.3	CTB-52I2.4	chr19:18133211-18142909	OK	23.8017	28.6625	0.268104	1.55004	0.00715	0.0827451	no
ENSG00000046653.10	GPM6B	chrX:13789149-13956757	OK	0.579893	1.11067	0.937567	1.07611	0.00715	0.0827452	no
ENSG00000017797.7	RALBP1	chr18:9475006-9538114	OK	38.1116	48.3648	0.343726	1.51844	0.0072	0.0830839	no
ENSG00000080546.9	SESN1	chr6:109307639-109416022	OK	11.4615	17.2781	0.592146	1.5626	0.0072	0.0830839	no
ENSG00000140612.9	SEC11A	chr15:85212774-85259947	OK	68.308	84.0676	0.299495	1.52565	0.0072	0.0830839	no
ENSG00000177352.9	CCDC71	chr3:49199967-49203754	OK	16.8363	13.9327	-0.273097	-1.5347	0.0072	0.0830839	no
ENSG00000233786.1	CDC27P1	chr2:133019900-133020615	OK	0.55429	1.26911	1.19511	1.71545	0.0072	0.0830839	no
ENSG00000120437.7	ACAT2	chr6:160090088-160210781	OK	19.7646	37.3752	0.919161	1.6064	0.00725	0.0835647	no
ENSG00000172965.10	MIR4435-1HG	chr2:111953539-112268567	OK	1.78684	0.805664	-1.14916	-1.02808	0.00725	0.0835647	no
ENSG00000076258.5	FMO4	chr1:171283346-171311223	OK	6.13848	3.56354	-0.784573	-1.46658	0.0073	0.0839479	no
ENSG00000148200.12	NR6A1	chr9:127279553-127535206	OK	7.35571	6.14775	-0.258806	-1.52243	0.0073	0.0839479	no
ENSG00000213077.5	FAM106A	chr17:18414534-18528930	OK	0.391755	1.28506	1.71381	1.6765	0.0073	0.0839479	no
ENSG00000266930.2	CTD-2085J24.4	chr19:33366830-33369327	OK	2.25078	1.01003	-1.15603	-1.71913	0.0073	0.0839479	no
ENSG00000117009.7	KMO	chr1:241695433-241965435	OK	0.787185	0.161619	-2.2841	-0.878061	0.00735	0.0843777	no
ENSG00000146842.12	TMEM209	chr7:129804554-129847610	OK	15.7165	18.9709	0.271502	1.42605	0.00735	0.0843777	no
ENSG00000231394.1	RP11-310H4.3	chr7:55661469-55662699	OK	2.30599	1.16699	-0.982594	-1.64574	0.00735	0.0843777	no
ENSG00000236947.1	RP11-98G7.1	chr1:156416203-156426369	OK	0.984991	0.111093	-3.14835	-1.55681	0.0074	0.0848545	no
ENSG00000258608.1	DNAJC19P9	chr14:45759238-45759589	OK	41.1941	52.4218	0.34773	1.54862	0.0074	0.0848545	no
ENSG00000101888.7	NXT2	chrX:108779009-108787919	OK	8.72108	7.16437	-0.283666	-1.52451	0.00745	0.0852328	no
ENSG00000140450.7	ARRDC4	chr15:98462783-98517068	OK	0.45035	0.240265	-0.906417	-1.46972	0.00745	0.0852328	no
ENSG00000196564.4	RP3-499B10.3	chrX:18856826-18857570	OK	1.63063	0.883348	-0.884377	-1.6147	0.00745	0.0852328	no
ENSG00000259976.1	RP11-553L6.5	chr3:114033347-114035026	OK	0.868617	0.531014	-0.709971	-1.58634	0.00745	0.0852328	no
ENSG00000136213.7	CHST12	chr7:2443222-2474242	OK	10.0321	12.9353	0.366684	1.55293	0.0075	0.085707	no
ENSG00000179172.7	HNRNPCL1	chr1:12907260-12908578	OK	4.35461	3.23909	-0.426953	-1.55928	0.0075	0.085707	no
ENSG00000120696.8	KBTBD7	chr13:41763968-41768702	OK	1.81035	1.4321	-0.338137	-1.53718	0.00755	0.086131	no
ENSG00000196782.8	MAML3	chr4:140586921-141075338	OK	6.46074	5.39027	-0.261343	-1.48574	0.00755	0.086131	no
ENSG00000258441.1	LINC00641	chr14:21668237-21675059	OK	2.57394	1.90241	-0.436148	-1.53939	0.00755	0.086131	no
ENSG00000011105.7	TSPAN9	chr12:3186520-3395730	OK	0.608018	0.268716	-1.17803	-0.930198	0.0076	0.0865536	no
ENSG00000152953.8	STK32B	chr4:5053168-5502725	OK	0.666417	0.346087	-0.945288	-1.08102	0.0076	0.0865536	no
ENSG00000245164.2	LINC00861	chr8:126934551-126963493	OK	19.1612	28.4898	0.572258	1.58618	0.0076	0.0865536	no
ENSG00000104219.8	ZDHHC2	chr8:17013537-17082308	OK	4.0014	10.1738	1.34628	1.66294	0.00765	0.0868271	no
ENSG00000115255.6	REEP6	chr19:1491164-1497926	OK	9.26634	7.4304	-0.31856	-1.51977	0.00765	0.0868271	no
ENSG00000126062.3	TMEM115	chr3:50384760-50541675	OK	9.94874	13.6326	0.454472	1.56768	0.00765	0.0868271	no
ENSG00000132254.8	ARFIP2	chr11:6496909-6502666	OK	47.031	38.545	-0.287069	-1.53196	0.00765	0.0868271	no
ENSG00000188827.6	SLX4	chr16:3631181-3661599	OK	9.56109	11.5715	0.275328	1.52251	0.00765	0.0868271	no
ENSG00000211978.2	IGHV5-78	chr14:107259337-107259632	OK	191.906	156.665	-0.292718	-1.55879	0.00765	0.0868271	no
ENSG00000025770.14	NCAPH2	chr22:50946644-50961901	OK	52.0324	69.9542	0.427001	1.56673	0.0077	0.0872464	no
ENSG00000205356.5	TECPR1	chr7:97843935-97881563	OK	7.12558	12.3524	0.793707	1.49994	0.0077	0.0872464	no
ENSG00000248905.4	FMN1	chr15:33057746-33486897	OK	2.94586	1.3476	-1.12829	-1.4001	0.0077	0.0872464	no
ENSG00000083635.7	NUFIP1	chr13:45513383-45657260	OK	4.93349	3.68207	-0.422093	-1.52774	0.00775	0.0876148	no
ENSG00000137692.7	DCUN1D5	chr11:102932804-102962944	OK	52.3558	43.0628	-0.281905	-1.52731	0.00775	0.0876148	no
ENSG00000154957.9	ZNF18	chr17:11501747-11900827	OK	7.80846	5.25997	-0.569984	-1.56806	0.00775	0.0876148	no
ENSG00000176809.6	LRRC37A3	chr17:62850429-62915598	OK	0.791142	0.284805	-1.47396	-0.979233	0.00775	0.0876148	no
ENSG00000133302.8	ANKRD32	chr5:93488670-94620279	OK	23.8335	32.6294	0.453181	1.51946	0.0078	0.0880807	no
ENSG00000166803.6	KIAA0101	chr15:64457715-64679886	OK	115.765	141.166	0.286189	1.50124	0.0078	0.0880807	no
ENSG00000129810.10	SGOL1	chr3:20202084-20227919	OK	11.5061	14.5389	0.337521	1.53907	0.00785	0.0884957	no
ENSG00000130024.10	PHF10	chr6:170102232-170124151	OK	17.6739	23.3131	0.39952	1.53118	0.00785	0.0884957	no
ENSG00000171551.7	ECEL1	chr2:233344536-233352538	OK	1.31048	0.835708	-0.649027	-1.45041	0.00785	0.0884957	no
ENSG00000114251.9	WNT5A	chr3:55499742-55523973	OK	1.98754	3.4809	0.808476	1.45379	0.0079	0.0888096	no
ENSG00000138162.13	TACC2	chr10:123748688-124014060	OK	0.533197	1.10582	1.05238	0.920972	0.0079	0.0888096	no
ENSG00000168936.6	TMEM129	chr4:1717678-1723085	OK	41.1629	50.9145	0.306731	1.50995	0.0079	0.0888096	no
ENSG00000171241.4	SHCBP1	chr16:46614465-46655538	OK	10.5774	17.8364	0.753841	1.5874	0.0079	0.0888096	no
ENSG00000248475.1	RP11-479O16.1	chr5:57878047-58159241	OK	2.28711	1.01371	-1.17387	-1.64893	0.0079	0.0888096	no
ENSG00000107864.10	CPEB3	chr10:93806448-94050844	OK	2.95367	2.14931	-0.458636	-1.53023	0.00795	0.0892716	no
ENSG00000184825.4	HIST1H2AH	chr6:27114860-27115317	OK	0.75276	2.08404	1.46912	1.81729	0.00795	0.0892716	no
ENSG00000035928.10	RFC1	chr4:39289075-39367995	OK	68.9542	98.3958	0.512959	1.52737	0.008	0.0896322	no
ENSG00000072864.8	NDE1	chr16:15737123-15950890	OK	32.1849	48.379	0.587997	1.53788	0.008	0.0896322	no
ENSG00000169131.6	ZNF354A	chr5:178138592-178157703	OK	7.53628	6.1246	-0.299237	-1.50769	0.008	0.0896322	no
ENSG00000198590.7	C3orf35	chr3:37427759-37476988	OK	0.255835	0.525403	1.03821	1.2221	0.008	0.0896322	no
ENSG00000158623.10	COPG2	chr7:130125882-130148500	OK	15.3615	19.2493	0.325487	1.51872	0.00805	0.0899912	no
ENSG00000162607.8	USP1	chr1:62901967-62917475	OK	40.1624	47.4506	0.240582	1.53413	0.00805	0.0899912	no
ENSG00000170629.10	DPY19L2P2	chr7:102815579-102920857	OK	0.711318	1.00545	0.499269	1.52183	0.00805	0.0899912	no
ENSG00000203814.5	HIST2H2BF	chr1:149754226-149783928	OK	0.284398	1.11682	1.97341	1.52948	0.00805	0.0899912	no
ENSG00000146247.13	PHIP	chr6:79577188-79787953	OK	9.84342	11.7714	0.258054	1.54968	0.0081	0.0903989	no
ENSG00000244021.3	RP11-50D9.1	chr4:128702975-128765195	OK	1.79879	0.469685	-1.93727	-1.68706	0.0081	0.0903989	no
ENSG00000250510.3	GPR162	chr12:6930710-6949018	OK	0.924814	0.282259	-1.71214	-1.21268	0.0081	0.0903989	no
ENSG00000092929.7	UNC13D	chr17:73823305-73840798	OK	3.53688	8.68156	1.29548	1.65086	0.00815	0.0907548	no
ENSG00000162976.8	PQLC3	chr2:11295323-11319000	OK	1.15499	0.545018	-1.0835	-0.920413	0.00815	0.0907548	no
ENSG00000197329.7	PELI1	chr2:64319785-64479993	OK	97.6713	116.246	0.251173	1.39204	0.00815	0.0907548	no
ENSG00000254329.1	IGHVII-60-1	chr14:107093722-107093978	OK	20.8412	12.9465	-0.686878	-1.59706	0.00815	0.0907548	no
ENSG00000122359.13	ANXA11	chr10:81910644-81965328	OK	279.322	368.413	0.399393	1.5427	0.0082	0.0911091	no
ENSG00000149531.10	FRG1B	chr20:29611856-29634010	OK	1.63537	0.784464	-1.05984	-1.30405	0.0082	0.0911091	no
ENSG00000160766.10	GBAP1	chr1:155183615-155197214	OK	2.09035	1.32041	-0.662755	-1.46908	0.0082	0.0911091	no
ENSG00000211460.7	TSN	chr2:122494678-122525429	OK	46.6257	57.4161	0.300331	1.49377	0.0082	0.0911091	no
ENSG00000181031.11	RPH3AL	chr17:62292-236045	OK	10.7028	16.0517	0.584728	1.48114	0.00825	0.0915124	no
ENSG00000273156.1	RP11-127B20.2	chr4:83266028-83266693	OK	5.29543	3.73164	-0.504938	-1.55197	0.00825	0.0915124	no
ENSG00000119698.7	PPP4R4	chr14:94612464-94746072	OK	2.72258	1.50978	-0.850631	-1.4552	0.00825	0.0915125	no
ENSG00000159388.5	BTG2	chr1:203274618-203278730	OK	159.843	136.363	-0.229208	-1.50509	0.0083	0.0920162	no
ENSG00000075643.5	MOCOS	chr18:33767481-33852120	OK	24.0882	16.2285	-0.569793	-1.50933	0.00835	0.0923152	no
ENSG00000085982.9	USP40	chr2:234384165-234475428	OK	3.3747	1.06202	-1.66794	-1.8455	0.00835	0.0923152	no
ENSG00000186834.2	HEXIM1	chr17:43224683-43248951	OK	7.64174	6.24917	-0.290237	-1.50249	0.00835	0.0923152	no
ENSG00000229835.2	KHSRPP1	chr9:21695174-21696942	OK	15.1028	18.0972	0.260955	1.47852	0.00835	0.0923152	no
ENSG00000254170.1	CTD-2073O6.1	chr5:77781037-78065844	OK	1.9768	0.704428	-1.48864	-1.76515	0.00835	0.0923152	no
ENSG00000128245.10	YWHAH	chr22:32329506-32353590	OK	71.2588	90.9102	0.351375	1.49687	0.0084	0.0926635	no
ENSG00000147400.8	CETN2	chrX:151995516-151999321	OK	8.06768	9.96192	0.30427	1.51678	0.0084	0.0926635	no
ENSG00000227885.1	RP11-79N23.1	chr6:53605546-53611820	OK	1.06938	0.511522	-1.0639	-1.64902	0.0084	0.0926635	no
ENSG00000249176.1	RP11-304F15.5	chr17:48016485-48017183	OK	3.52797	2.36999	-0.573961	-1.53326	0.0084	0.0926635	no
ENSG00000119509.8	INVS	chr9:102861537-103063282	OK	6.34244	4.89737	-0.373031	-1.50472	0.00845	0.0930614	no
ENSG00000138071.9	ACTR2	chr2:65454886-65498387	OK	190.797	162.526	-0.231368	-1.47066	0.00845	0.0930614	no
ENSG00000184260.4	HIST2H2AC	chr1:149858524-149858961	OK	1.68286	3.33096	0.985027	1.62323	0.00845	0.0930614	no
ENSG00000111834.8	RSPH4A	chr6:116937641-116954148	OK	0.413679	0.223991	-0.885068	-1.35556	0.0085	0.0935607	no
ENSG00000154096.9	THY1	chr11:119252487-119397374	OK	0.1379	0.486915	1.82005	0.718619	0.00855	0.0940078	no
ENSG00000161847.9	RAVER1	chr19:10415478-10444316	OK	41.1711	58.7574	0.513139	1.50126	0.00855	0.0940078	no
ENSG00000105011.4	ASF1B	chr19:14229917-14247768	OK	60.5851	76.502	0.336535	1.5062	0.0086	0.0942473	no
ENSG00000130402.7	ACTN4	chr19:39138288-39260544	OK	73.8241	98.6576	0.418338	1.51118	0.0086	0.0942473	no
ENSG00000196683.6	TOMM7	chr7:22852250-22862470	OK	395.322	334.754	-0.239924	-1.49419	0.0086	0.0942473	no
ENSG00000198625.8	MDM4	chr1:204485510-204542871	OK	30.1925	44.2724	0.552215	1.43828	0.0086	0.0942473	no
ENSG00000225814.1	GRPEL2P2	chrX:63917757-63918427	OK	0.332998	1.04294	1.64707	1.89786	0.0086	0.0942473	no
ENSG00000233973.1	RP4-598G3.1	chr1:73771852-73820934	OK	1.71113	0.607292	-1.49449	-1.32235	0.0086	0.0942473	no
ENSG00000116586.7	LAMTOR2	chr1:156024542-156028301	OK	72.125	58.8008	-0.294663	-1.49809	0.00865	0.0946401	no
ENSG00000162636.11	FAM102B	chr1:109102710-109187522	OK	4.29428	5.1671	0.26694	1.50567	0.00865	0.0946401	no
ENSG00000167693.12	NXN	chr17:702552-883010	OK	1.27422	0.691183	-0.882475	-1.10705	0.00865	0.0946401	no
ENSG00000109805.5	NCAPG	chr4:17812524-18023499	OK	37.2859	48.8002	0.388256	1.53544	0.0087	0.0950833	no
ENSG00000263179.1	HNRNPCP4	chr16:11336509-11337409	OK	2.22356	1.44312	-0.623686	-1.56444	0.0087	0.0950833	no
ENSG00000169752.12	NRG4	chr15:76228309-76352136	OK	4.87576	1.44361	-1.75594	-1.20012	0.00875	0.0954736	no
ENSG00000170835.10	CEL	chr9:135937364-135947248	OK	1.06839	1.4599	0.45043	1.51627	0.00875	0.0954736	no
ENSG00000205020.7	CCL4L1	chr17:34538309-34540280	OK	2.0042	1.20346	-0.735843	-1.12664	0.00875	0.0954736	no
ENSG00000107341.4	UBE2R2	chr9:33750514-33920402	OK	26.1228	30.88	0.241366	1.52019	0.0088	0.0957066	no
ENSG00000160746.8	ANO10	chr3:43328003-43775863	OK	5.49403	3.24919	-0.757785	-1.28624	0.0088	0.0957066	no
ENSG00000176463.9	SLCO3A1	chr15:92396924-92874267	OK	52.3269	74.007	0.500108	1.50227	0.0088	0.0957066	no
ENSG00000197879.10	MYO1C	chr17:1367391-1396106	OK	40.8127	60.5012	0.567945	1.5203	0.0088	0.0957066	no
ENSG00000230662.1	TNPO1P2	chr17:18353557-18379234	OK	0.537229	0.781661	0.541006	1.52131	0.0088	0.0957066	no
ENSG00000236088.5	COX10-AS1	chr17:13659794-13972812	OK	5.05638	3.00591	-0.7503	-1.69998	0.0088	0.0957066	no
ENSG00000133665.8	DYDC2	chr10:82095860-82127829	OK	15.1045	10.2455	-0.559985	-1.51542	0.00885	0.0960419	no
ENSG00000224094.1	RPS24P8	chr3:45201265-45201667	OK	9.19779	6.23762	-0.560291	-1.55807	0.00885	0.0960419	no
ENSG00000247134.2	RP11-11N9.4	chr8:32853695-32902373	OK	35.6002	29.4392	-0.27415	-1.46407	0.00885	0.0960419	no
ENSG00000261015.1	RP1-90J20.11	chr6:3025024-3027659	OK	0.572446	0.365749	-0.646284	-1.55875	0.00885	0.0960419	no
ENSG00000021826.10	CPS1	chr2:211342405-211543831	OK	1.49043	0.748851	-0.992977	-1.08413	0.0089	0.09648	no
ENSG00000160216.14	AGPAT3	chr21:45285066-45406417	OK	14.468	19.4099	0.423928	1.42049	0.0089	0.09648	no
ENSG00000011422.7	PLAUR	chr19:44150246-44174699	OK	1.20444	0.691229	-0.801123	-0.914174	0.00895	0.0967082	no
ENSG00000103375.6	AQP8	chr16:25227051-25240261	OK	0.267985	0.57957	1.11283	1.51728	0.00895	0.0967082	no
ENSG00000131508.11	UBE2D2	chr5:138906015-139008018	OK	120.829	98.6352	-0.292787	-1.42409	0.00895	0.0967082	no
ENSG00000145016.9	KIAA0226	chr3:197398263-197514467	OK	27.1134	38.2993	0.49831	1.07814	0.00895	0.0967082	no
ENSG00000155252.12	PI4K2A	chr10:99344079-99436191	OK	7.38329	8.83749	0.259374	1.47318	0.00895	0.0967082	no
ENSG00000186222.3	BLOC1S4	chr4:6717841-6719387	OK	9.68312	7.86263	-0.300461	-1.50888	0.00895	0.0967082	no
ENSG00000160445.6	ZER1	chr9:131486723-131534693	OK	5.13718	6.35213	0.306263	1.42993	0.009	0.0971438	no
ENSG00000186153.12	WWOX	chr16:78133309-79246564	OK	12.9104	17.5692	0.444508	1.52124	0.009	0.0971438	no
ENSG00000051180.12	RAD51	chr15:40978921-41024354	OK	31.841	43.8205	0.460722	1.51536	0.00905	0.0974735	no
ENSG00000232112.3	TMA7	chr3:48473573-48488060	OK	47.4169	34.3211	-0.466303	-1.50119	0.00905	0.0974735	no
ENSG00000258960.1	CTD-2014B16.2	chr14:66367649-66368169	OK	0.857941	0.129234	-2.73089	-1.54021	0.00905	0.0974735	no
ENSG00000261033.1	RP11-209D14.2	chr17:19911363-19912547	OK	0.77327	1.25672	0.700615	1.56107	0.00905	0.0974735	no
ENSG00000102908.16	NFAT5	chr16:69598996-69738569	OK	3.19272	4.32522	0.437988	1.23665	0.0091	0.0977494	no
ENSG00000111845.4	PAK1IP1	chr6:10671650-10710015	OK	21.6588	18.1134	-0.257892	-1.49207	0.0091	0.0977494	no
ENSG00000142867.8	BCL10	chr1:85731930-86043933	OK	9.11401	7.5329	-0.274881	-1.50607	0.0091	0.0977494	no
ENSG00000188707.4	ZBED6CL	chr7:149941004-150035239	OK	1.53786	2.20701	0.521168	1.49832	0.0091	0.0977494	no
ENSG00000231848.1	AC012354.8	chr2:45223551-45224012	OK	15.7681	20.4838	0.37748	1.51944	0.0091	0.0977494	no
ENSG00000123473.11	STIL	chr1:47715810-47779819	OK	11.293	15.22	0.430541	1.51325	0.00915	0.0981287	no
ENSG00000153989.7	NUS1	chr6:117996664-118031803	OK	7.1982	6.00299	-0.261956	-1.50495	0.00915	0.0981287	no
ENSG00000164366.3	CCDC127	chr5:196985-218330	OK	3.52201	4.21949	0.260672	1.43366	0.00915	0.0981287	no
ENSG00000176371.9	ZSCAN2	chr15:85144216-85171027	OK	3.20249	5.01342	0.646603	1.3789	0.0092	0.0986122	no
ENSG00000266066.1	POLRMTP1	chr17:60214332-60218000	OK	6.43124	7.74112	0.267446	1.50551	0.00925	0.0990951	no
ENSG00000103994.12	ZNF106	chr15:42705020-42783321	OK	41.6833	51.7726	0.312719	1.31416	0.0093	0.0992594	no
ENSG00000131469.8	RPL27	chr17:41150289-41154976	OK	2630.96	2211.32	-0.250683	-1.50794	0.0093	0.0992594	no
ENSG00000149679.7	CABLES2	chr20:60963687-60982341	OK	5.95977	8.11666	0.445628	1.5033	0.0093	0.0992594	no
ENSG00000165810.12	BTNL9	chr5:180467224-180488523	OK	0.624954	0.161212	-1.95479	-0.758325	0.0093	0.0992594	no
ENSG00000169375.11	SIN3A	chr15:75648132-75748183	OK	14.7513	18.5898	0.333677	1.19346	0.0093	0.0992594	no
ENSG00000216192.1	MIR920	chr12:24365354-24365429	OK	0	126.876	inf	#NAME?	0.0093	0.0992594	no
ENSG00000233018.1	RP4-597N16.1	chr1:235260501-235260727	OK	0	1.20329	inf	#NAME?	0.0093	0.0992594	no
ENSG00000185344.9	ATP6V0A2	chr12:124196864-124246302	OK	16.0751	21.411	0.413523	1.49257	0.00935	0.0996339	no
ENSG00000196914.4	ARHGEF12	chr11:120207786-120360645	OK	4.848	3.9756	-0.286216	-1.36503	0.00935	0.0996339	no
ENSG00000217027.1	RP1-83M4.2	chr6:144521583-144522102	OK	102.523	85.7157	-0.258316	-1.48529	0.00935	0.0996339	no
ENSG00000139684.9	ESD	chr13:47345390-47371367	OK	114.724	96.894	-0.243694	-1.47859	0.0094	0.100007	no
ENSG00000146830.9	GIGYF1	chr7:100277129-100287071	OK	15.1493	19.6072	0.372126	1.48786	0.0094	0.100007	no
ENSG00000236736.1	UQCRC2P1	chr3:46352081-46353413	OK	0.235458	0.540646	1.19921	1.62929	0.0094	0.100007	no
ENSG00000214546.3	AC087491.2	chr17:37775865-37778766	OK	2.27806	1.26374	-0.850109	-1.61691	0.00945	0.100379	no
ENSG00000215467.2	RPL27AP	chr20:42281162-42281931	OK	68.973	83.5422	0.276474	1.48725	0.00945	0.100379	no
ENSG00000234423.1	AC019118.2	chr2:2898819-3129798	OK	0.468385	0.272504	-0.781418	-1.55768	0.00945	0.100379	no
ENSG00000130021.9	HDHD1	chrX:6966960-7066231	OK	21.9272	18.4419	-0.249729	-1.46274	0.0095	0.10075	no
ENSG00000163251.3	FZD5	chr2:208627309-208634287	OK	1.19931	1.49813	0.320953	1.52017	0.0095	0.10075	no
ENSG00000213809.4	KLRK1	chr12:10516367-10562745	OK	3.48258	2.32822	-0.580927	-1.51088	0.0095	0.10075	no
ENSG00000100505.9	TRIM9	chr14:51441979-51562779	OK	7.30608	10.7851	0.561868	1.50903	0.00955	0.101173	no
ENSG00000264451.1	RP11-433M22.2	chr17:46537731-46543402	OK	1.00488	0.179901	-2.48174	-2.36556	0.00955	0.101173	no
ENSG00000089351.10	GRAMD1A	chr19:35485687-35517375	OK	47.999	65.0683	0.43895	1.5574	0.0096	0.101649	no
ENSG00000145416.9	2016-03-01	chr4:164445449-165305202	OK	9.04676	5.52249	-0.712083	-1.3979	0.00965	0.102017	no
ENSG00000215156.5	RP11-1023L17.2	chr5:34164802-34244901	OK	0.270774	0.495079	0.870568	1.51323	0.00965	0.102017	no
ENSG00000235231.3	AP000351.10	chr22:24373116-24374043	OK	1.46882	3.33382	1.18252	1.35836	0.00965	0.102017	no
ENSG00000197579.3	TOPORS	chr9:32540541-32573160	OK	10.1946	13.3433	0.388309	1.49118	0.0097	0.102492	no
ENSG00000023516.7	AKAP11	chr13:42846288-42897396	OK	9.2718	7.87488	-0.235591	-1.4726	0.00975	0.102803	no
ENSG00000184990.8	SIVA1	chr14:105219436-105234831	OK	65.1305	81.3391	0.320616	1.48745	0.00975	0.102803	no
ENSG00000204653.5	ASPDH	chr19:51014856-51017947	OK	2.13533	4.14909	0.958336	1.2752	0.00975	0.102803	no
ENSG00000253051.1	SNORA31	chr13:45910448-45910582	OK	94.1155	40.915	-1.2018	-1.64401	0.00975	0.102803	no
ENSG00000138814.12	PPP3CA	chr4:101944565-102270040	OK	21.1727	16.6966	-0.342649	-1.52851	0.0098	0.103059	no
ENSG00000185808.9	PIGP	chr21:38431469-38445470	OK	31.3662	24.7635	-0.340993	-1.5054	0.0098	0.103059	no
ENSG00000189058.4	APOD	chr3:195295572-195311076	OK	0.118114	0.595954	2.33502	1.10973	0.0098	0.103059	no
ENSG00000198382.4	UVRAG	chr11:75514475-75854239	OK	26.5594	18.4616	-0.524699	-1.48435	0.0098	0.103059	no
ENSG00000213465.3	ARL2	chr11:64781584-64808044	OK	41.7845	62.1206	0.572104	1.58768	0.0098	0.103059	no
ENSG00000143847.11	PPFIA4	chr1:202995625-203047868	OK	2.02638	0.891931	-1.1839	-1.20025	0.00985	0.103531	no
ENSG00000163082.9	SGPP2	chr2:223289235-223425667	OK	1.09225	0.813878	-0.424416	-1.48212	0.0099	0.103893	no
ENSG00000178773.10	CPNE7	chr16:89642175-89663654	OK	0.172057	0.540359	1.65103	0.782725	0.0099	0.103893	no
ENSG00000185101.8	ANO9	chr11:417932-442011	OK	2.10916	1.27981	-0.720736	-1.36888	0.0099	0.103893	no
ENSG00000120675.4	DNAJC15	chr13:43597338-43683045	OK	14.4205	12.0906	-0.254239	-1.46585	0.00995	0.104145	no
ENSG00000235064.1	SLC25A5P2	chr2:33931952-34522820	OK	15.1668	19.3277	0.349753	1.47624	0.00995	0.104145	no
ENSG00000245573.3	BDNF-AS	chr11:27528384-27899195	OK	1.0755	0.426067	-1.33586	-1.27389	0.00995	0.104145	no
ENSG00000248302.2	Z95704.4	chr4:48990-50018	OK	53.1821	64.1405	0.270295	1.46703	0.00995	0.104145	no
ENSG00000255686.1	RP11-227B21.2	chr12:117890816-118406788	OK	5.72844	2.12149	-1.43307	-1.59024	0.00995	0.104145	no
ENSG00000103257.4	SLC7A5	chr16:87863628-87903094	OK	110.223	129.108	0.228158	1.4825	0.01	0.104505	no
ENSG00000240036.3	RP11-587D21.1	chr11:27528384-27899195	OK	12.2788	7.39351	-0.731835	-1.52355	0.01	0.104505	no
ENSG00000261252.1	RP11-318L16.6	chr1:211608413-211608675	OK	8.63998	3.69429	-1.22573	-2.41119	0.01	0.104505	no
ENSG00000056661.9	PCGF2	chr17:36886487-36906969	OK	30.0461	20.1064	-0.579524	-1.4932	0.01005	0.104863	no
ENSG00000160323.14	ADAMTS13	chr9:136243116-136324508	OK	13.284	8.20952	-0.694316	-1.49193	0.01005	0.104863	no
ENSG00000174130.8	TLR6	chr4:38792297-38858438	OK	2.32574	1.54559	-0.58953	-1.43478	0.01005	0.104863	no
ENSG00000100564.4	PIGH	chr14:67913800-68067004	OK	8.78755	6.25253	-0.491022	-1.4027	0.0101	0.105166	no
ENSG00000229474.2	PATL2	chr15:44957929-45003514	OK	2.73877	1.60887	-0.767483	-1.38344	0.0101	0.105166	no
ENSG00000247095.2	MIR210HG	chr11:565659-568457	OK	6.01057	3.23124	-0.895415	-1.5488	0.0101	0.105166	no
ENSG00000269165.1	AC069547.1	chr10:52065359-52401211	OK	2.16883	0.756936	-1.51867	-1.622	0.0101	0.105166	no
ENSG00000213480.3	RP11-364P2.2	chr4:122250466-122302214	OK	2.42925	3.40287	0.486242	1.49004	0.01015	0.105577	no
ENSG00000213672.3	NCKIPSD	chr3:48701208-48723797	OK	10.7319	15.5431	0.534365	1.45513	0.01015	0.105577	no
ENSG00000129250.7	KIF1C	chr17:4901242-4931696	OK	17.2892	24.6658	0.512636	1.45588	0.0102	0.106042	no
ENSG00000132704.11	FCRL2	chr1:157715522-157746922	OK	0.592969	0.281819	-1.07319	-1.27577	0.01025	0.106506	no
ENSG00000147526.15	TACC1	chr8:38585703-38710546	OK	37.466	27.0937	-0.467624	-1.24133	0.0103	0.10686	no
ENSG00000189233.7	NUGGC	chr8:27879480-27941388	OK	59.5951	70.8962	0.250515	1.2708	0.0103	0.10686	no
ENSG00000214429.3	AC064872.1	chr2:78639918-78640220	OK	2.33224	5.57824	1.2581	1.63117	0.0103	0.10686	no
ENSG00000148175.8	STOM	chr9:124101354-124132531	OK	3.39007	2.5554	-0.407762	-1.49935	0.01035	0.107212	no
ENSG00000232241.1	DYNLT3P1	chr20:17206751-17465223	OK	3.12198	5.74109	0.878862	1.51932	0.01035	0.107212	no
ENSG00000270294.1	RP11-566F5.1	chr10:111440199-111440799	OK	1.69073	2.8191	0.737587	1.54103	0.01035	0.107212	no
ENSG00000079435.5	LIPE	chr19:42901279-43156507	OK	32.9198	43.8359	0.413155	1.47306	0.0104	0.107508	no
ENSG00000213209.2	AC005229.7	chr7:148334270-148334679	OK	19.6855	14.8535	-0.406333	-1.50428	0.0104	0.107508	no
ENSG00000213976.3	CTD-2561J22.2	chr19:21565666-21569979	OK	14.4115	1.99749	-2.85096	-0.827002	0.0104	0.107508	no
ENSG00000232158.1	RP11-252O2.2	chr9:19507449-19786926	OK	2.69116	5.57975	1.05197	1.55023	0.0104	0.107508	no
ENSG00000220793.4	RPL21P119	chr16:9250218-9250761	OK	1.61429	0.685264	-1.23617	-1.52041	0.01045	0.107969	no
ENSG00000182872.11	RBM10	chrX:47001614-47046212	OK	27.2353	33.5414	0.300465	1.44761	0.0105	0.108374	no
ENSG00000273243.1	CTA-217C2.2	chr22:45528900-45559662	OK	2.79163	1.07691	-1.37421	-1.65056	0.0105	0.108374	no
ENSG00000170456.10	DENND5B	chr12:31535156-31768600	OK	8.51115	5.75825	-0.563723	-1.54659	0.01055	0.108778	no
ENSG00000211679.2	IGLC3	chr22:23248511-23248973	OK	12.5111	9.25958	-0.434193	-1.48558	0.01055	0.108778	no
ENSG00000132376.15	INPP5K	chr17:1397864-1420182	OK	17.7104	24.3329	0.458315	1.45045	0.0106	0.109181	no
ENSG00000205138.2	SDHAF1	chr19:36486089-36487220	OK	29.5734	24.6462	-0.262934	-1.48275	0.0106	0.109181	no
ENSG00000125257.9	ABCC4	chr13:95672082-95953687	OK	0.463228	0.219081	-1.08026	-0.917328	0.01065	0.109359	no
ENSG00000132429.5	POPDC3	chr6:105544696-105627870	OK	0.832963	0.258296	-1.68923	-1.13715	0.01065	0.109359	no
ENSG00000160058.14	BSDC1	chr1:32830703-32860332	OK	14.6916	19.9924	0.44446	1.42065	0.01065	0.109359	no
ENSG00000182240.11	BACE2	chr21:42539727-42654445	OK	2.73044	0.777573	-1.81208	-1.27142	0.01065	0.109359	no
ENSG00000188486.3	H2AFX	chr11:118964563-118966177	OK	83.0167	97.4893	0.231843	1.4667	0.01065	0.109359	no
ENSG00000205464.7	ATP6AP1L	chr5:81575280-81682796	OK	2.48794	1.53487	-0.696831	-1.46164	0.01065	0.109359	no
ENSG00000136848.12	DAB2IP	chr9:124329335-124547809	OK	0.445236	0.137799	-1.69201	-0.682399	0.0107	0.10976	no
ENSG00000174501.10	ANKRD36C	chr2:96514586-96657541	OK	1.9002	2.61455	0.460413	1.5075	0.0107	0.10976	no
ENSG00000197044.6	ZNF441	chr19:11877814-11894893	OK	2.09501	2.60116	0.312199	1.40537	0.01075	0.11016	no
ENSG00000259820.1	AC083843.1	chr8:135804262-135810515	OK	2.7713	2.28004	-0.281504	-1.47956	0.01075	0.11016	no
ENSG00000110367.7	DDX6	chr11:118575315-118661858	OK	41.8011	49.0562	0.230894	1.42209	0.0108	0.110559	no
ENSG00000164236.7	ANKRD33B	chr5:10564441-10650308	OK	1.27385	0.868226	-0.553057	-1.46437	0.0108	0.110559	no
ENSG00000114316.8	USP4	chr3:49306034-49378145	OK	18.5132	26.0433	0.492355	1.47418	0.01085	0.110845	no
ENSG00000139154.10	AEBP2	chr12:19556978-19873735	OK	20.3904	26.0688	0.354433	1.46201	0.01085	0.110845	no
ENSG00000233503.1	HNRNPLP1	chr6:7481326-7482827	OK	8.11427	6.57279	-0.303956	-1.46598	0.01085	0.110845	no
ENSG00000249115.4	HAUS5	chr19:36103645-36116251	OK	24.556	32.8344	0.419129	1.4851	0.01085	0.110845	no
ENSG00000100065.10	CARD10	chr22:37886399-37915549	OK	0.576227	0.30331	-0.925845	-0.921448	0.01095	0.111639	no
ENSG00000122707.7	RECK	chr9:36036429-36124448	OK	1.93119	1.21257	-0.671426	-1.56437	0.01095	0.111639	no
ENSG00000245812.2	RP11-175K6.1	chr5:158527490-158544486	OK	8.85243	6.50579	-0.444349	-1.4599	0.01095	0.111639	no
ENSG00000263050.1	RP11-667K14.3	chr17:1946768-1948262	OK	2.58775	1.1643	-1.15224	-1.62388	0.01095	0.111639	no
ENSG00000105750.10	ZNF85	chr19:21106027-21133503	OK	4.82893	6.35965	0.397244	1.36173	0.011	0.112092	no
ENSG00000117682.12	DHDDS	chr1:26758772-26797785	OK	22.7244	30.9093	0.443795	1.4125	0.01105	0.112373	no
ENSG00000129993.10	CBFA2T3	chr16:88941265-89043612	OK	6.01187	4.2047	-0.515812	-1.30904	0.01105	0.112373	no
ENSG00000185507.15	IRF7	chr11:612552-615999	OK	27.9237	21.7854	-0.358128	-1.49347	0.01105	0.112373	no
ENSG00000215193.8	PEX26	chr22:18559292-18629321	OK	5.74704	9.10938	0.664534	1.42304	0.01105	0.112373	no
ENSG00000105607.8	GCDH	chr19:13001839-13030090	OK	16.403	23.1338	0.496044	1.43225	0.0111	0.112652	no
ENSG00000127074.10	RGS13	chr1:192605274-192629390	OK	4.63281	3.61658	-0.357259	-1.47336	0.0111	0.112652	no
ENSG00000149136.3	SSRP1	chr11:57093076-57103351	OK	104.955	122.519	0.223237	1.45694	0.0111	0.112652	no
ENSG00000167604.9	NFKBID	chr19:36378554-36393205	OK	32.3486	22.9366	-0.496048	-1.43285	0.0111	0.112652	no
ENSG00000156162.12	DPY19L4	chr8:95731930-95806064	OK	4.35086	7.7169	0.82672	1.40666	0.01115	0.112817	no
ENSG00000156374.10	PCGF6	chr10:105062552-105110891	OK	4.78492	5.93901	0.311728	1.4136	0.01115	0.112817	no
ENSG00000167114.8	SLC27A4	chr9:131102924-131123749	OK	7.21624	9.09749	0.334221	1.46153	0.01115	0.112817	no
ENSG00000186777.7	ZNF732	chr4:264463-299110	OK	0.570699	0.348295	-0.712421	-1.53045	0.01115	0.112817	no
ENSG00000213695.3	RPS7P14	chrX:73629352-73629935	OK	14.5002	11.2511	-0.366007	-1.47233	0.01115	0.112817	no
ENSG00000228941.1	UBE3AP2	chr21:32432918-32435487	OK	3.64396	4.50665	0.306548	1.4335	0.01115	0.112817	no
ENSG00000157259.6	GATAD1	chr7:92076766-92157845	OK	12.4362	16.2203	0.383259	1.45492	0.0112	0.112981	no
ENSG00000170684.4	ZNF296	chr19:45574757-45808541	OK	31.3793	21.4229	-0.550661	-1.45372	0.0112	0.112981	no
ENSG00000213194.3	AC016732.2	chr2:158067358-158068051	OK	5.22622	6.99437	0.420426	1.46422	0.0112	0.112981	no
ENSG00000224725.2	CEP57L1P1	chr10:72149181-72150382	OK	3.90038	5.49328	0.494052	1.43595	0.0112	0.112981	no
ENSG00000260563.2	RP13-516M14.1	chr17:80251591-80252786	OK	7.11533	5.66756	-0.328205	-1.43818	0.0112	0.112981	no
ENSG00000261377.1	RP11-578F21.12	chr15:29033388-29101361	OK	0.43094	0.104299	-2.04676	-0.669375	0.0112	0.112981	no
ENSG00000128266.7	GNAZ	chr22:23401592-23487208	OK	12.8444	15.6829	0.288049	1.4438	0.01125	0.113371	no
ENSG00000137210.9	TMEM14B	chr6:10747991-10979553	OK	75.9077	60.8301	-0.319463	-1.43459	0.01125	0.113371	no
ENSG00000120656.7	TAF12	chr1:28915834-28969597	OK	15.6692	12.9755	-0.272146	-1.4383	0.0113	0.113761	no
ENSG00000178502.5	KLHL11	chr17:40009796-40021684	OK	3.72225	4.61364	0.30973	1.47284	0.0113	0.113761	no
ENSG00000132465.6	IGJ	chr4:71494460-71552533	OK	2069.05	2533	0.291881	1.47234	0.01135	0.114092	no
ENSG00000167700.4	MFSD3	chr8:145734456-145736596	OK	27.827	33.1073	0.250662	1.43888	0.01135	0.114092	no
ENSG00000225880.4	LINC00115	chr1:761585-762902	OK	0.322627	0.636501	0.980296	1.48073	0.01135	0.114092	no
ENSG00000120798.12	NR2C1	chr12:95414004-95467479	OK	32.5144	44.3582	0.44812	1.49613	0.0114	0.114537	no
ENSG00000165698.11	C9orf9	chr9:135600964-135765588	OK	4.76807	3.29095	-0.534902	-1.48041	0.01145	0.114924	no
ENSG00000198105.7	ZNF248	chr10:38091750-38148038	OK	9.99544	6.72387	-0.571978	-1.42531	0.01145	0.114924	no
ENSG00000049089.9	COL9A2	chr1:40766158-40783488	OK	0.475385	0.197598	-1.26652	-0.632985	0.0115	0.115195	no
[truncated: 55,752 more rows]

## Sheet: S1B Table
S1B Table. Differentially expressed genes between IRF8-sg2 and NC cell lines.
gene	locus	NC (RPKM)	IRF8-sg2 (RPKM)	log2(fold_change: IRF8-sg2/NC)	test_stat	p_value	q_value	significant
SIRPB1	chr20:1497404-1600707	1.10048	0.0105529	-6.70434	-0.235164	5e-05	0.0015538	yes
CCL25	chr19:8117650-8127534	8.79407	0.438276	-4.32662	-4.53563	5e-05	0.0015538	yes
CCDC13	chr3:42734154-42846023	1.14338	0.0714325	-4.00058	-0.714681	0.00025	0.00617879	yes
CSRNP3	chr2:166326156-166545917	1.38036	0.127671	-3.43454	-2.17282	5e-05	0.0015538	yes
TRIM29	chr11:119981982-120056237	1.26389	0.13292	-3.24924	-0.888296	5e-05	0.0015538	yes
SMIM14	chr4:39500374-39640710	112.412	12.4796	-3.17115	-8.20525	5e-05	0.0015538	yes
NCF1B	chr7:72634610-72649979	1.51206	0.171236	-3.14245	-2.99083	5e-05	0.0015538	yes
MS4A8	chr11:60467046-60483284	1.06673	0.122755	-3.11934	-1.13766	5e-05	0.0015538	yes
C4orf22	chr4:81187752-81884910	12.1622	1.44729	-3.07098	-2.57339	5e-05	0.0015538	yes
NCF1C	chr7:74572444-74587848	5.92465	0.712475	-3.05582	-7.63938	5e-05	0.0015538	yes
KYNU	chr2:143635066-143799890	3.28574	0.406158	-3.01611	-3.54481	5e-05	0.0015538	yes
PLEKHA6	chr1:204187978-204346793	1.17528	0.151006	-2.96033	-1.42855	5e-05	0.0015538	yes
KLK2	chr19:51364823-51383823	1.85885	0.244828	-2.92457	-1.56269	5e-05	0.0015538	yes
FCGR2B	chr1:161475219-161648444	4.49779	0.598461	-2.90989	-4.26876	5e-05	0.0015538	yes
ARHGAP18	chr6:129897276-130031370	1.92734	0.257074	-2.90636	-2.33772	0.0032	0.0459132	yes
TEX14	chr17:56597197-56769416	3.08541	0.439957	-2.81003	-2.87699	0.0014	0.0244652	yes
TIMD4	chr5:156346292-156390266	2.39147	0.348242	-2.77974	-2.90866	0.00045	0.0099887	yes
SLC25A27	chr6:46620677-46703430	5.9597	0.902501	-2.72324	-3.75438	5e-05	0.0015538	yes
SLAMF7	chr1:160709036-160724611	1.4833	0.226686	-2.71004	-2.29904	5e-05	0.0015538	yes
TLR7	chrX:12885201-12908499	3.33979	0.510953	-2.7085	-4.0075	5e-05	0.0015538	yes
NCF1	chr7:74071993-74306731	20.7765	3.23301	-2.684	-3.00559	5e-05	0.0015538	yes
TNNT1	chr19:55644161-55660722	2.02599	0.324371	-2.64291	-1.25056	5e-05	0.0015538	yes
PLEKHH1	chr14:67913800-68067004	2.23329	0.361074	-2.6288	-1.4975	0.0005	0.0108463	yes
C11orf53	chr11:111126706-111157126	1.96594	0.322304	-2.60873	-4.42763	5e-05	0.0015538	yes
RPH3A	chr12:113008183-113336686	1.05113	0.179818	-2.54732	-0.948365	5e-05	0.0015538	yes
EPB41L1	chr20:34679425-34820721	5.52417	0.964551	-2.51783	-3.05604	5e-05	0.0015538	yes
NPDC1	chr9:139933921-139940655	2.35599	0.412453	-2.51403	-1.79113	0.0005	0.0108463	yes
TEKT5	chr16:10721357-10788802	4.64993	0.829385	-2.4871	-3.90309	5e-05	0.0015538	yes
ADAM28	chr8:24151552-24769586	4.72967	0.983049	-2.2664	-4.154	5e-05	0.0015538	yes
DLL3	chr19:39989534-39999121	1.24195	0.258411	-2.26487	-1.82785	0.00045	0.0099887	yes
C1R	chr12:7187512-7275097	2.5433	0.537733	-2.24174	-1.78274	5e-05	0.0015538	yes
C8orf46	chr8:67341262-67430759	1.23065	0.269322	-2.19201	-0.652585	0.00125	0.0225721	yes
MS4A1	chr11:60223224-60238233	374.357	82.5557	-2.18097	-9.40384	5e-05	0.0015538	yes
INPP1	chr2:190744334-191236391	1.38624	0.311918	-2.15194	-0.903846	0.0006	0.0125275	yes
PNOC	chr8:28107579-28200872	16.4429	3.74726	-2.13356	-6.89838	5e-05	0.0015538	yes
MAP3K7CL	chr21:30449791-30548210	16.6194	3.80532	-2.12678	-6.47122	5e-05	0.0015538	yes
LAMB3	chr1:209788214-209825811	2.83715	0.659761	-2.10443	-3.86325	5e-05	0.0015538	yes
CASP1	chr11:104896169-104972158	10.1249	2.35533	-2.10391	-2.57326	5e-05	0.0015538	yes
LIPH	chr3:185224049-185270401	1.521	0.355892	-2.0955	-1.41553	0.00235	0.0364577	yes
PLD1	chr3:171318194-171528740	1.11097	0.260893	-2.09029	-1.25093	0.00015	0.00412994	yes
MS4A7	chr11:60102303-60185161	2.3767	0.559469	-2.08683	-1.78234	5e-05	0.0015538	yes
HTR3A	chr11:113845602-113861035	7.75407	1.84505	-2.07129	-8.31448	5e-05	0.0015538	yes
SULF1	chr8:70378858-70573150	1.55796	0.38154	-2.02975	-1.24974	0.0001	0.00287575	yes
CDC42EP5	chr19:54976209-54984411	2.84211	0.714071	-1.99282	-1.95302	0.00295	0.043192	yes
VDR	chr12:48235319-48336831	3.3982	0.857368	-1.98678	-4.76327	5e-05	0.0015538	yes
SYTL2	chr11:85405266-85522184	1.29484	0.333616	-1.95652	-1.36157	5e-05	0.0015538	yes
FGD4	chr12:32552462-32798984	1.00071	0.261791	-1.93454	-1.21087	0.0001	0.00287575	yes
EHD3	chr2:31456879-31492313	1.66828	0.439586	-1.92414	-5.89132	5e-05	0.0015538	yes
SOHLH2	chr13:36742344-36871979	1.2444	0.331462	-1.90854	-4.35112	5e-05	0.0015538	yes
HDAC9	chr7:18126571-19042039	7.72097	2.06479	-1.90279	-2.80353	5e-05	0.0015538	yes
HSPA6	chr1:161475219-161648444	2.87683	0.77762	-1.88734	-5.32057	5e-05	0.0015538	yes
CDHR3	chr7:105517241-105676877	1.19762	0.323781	-1.88708	-1.2761	0.00025	0.00617879	yes
ITGB7	chr12:53585101-53601091	17.9755	4.87143	-1.88361	-4.11896	5e-05	0.0015538	yes
TCL1B	chr14:96116834-96158980	10.2714	2.83791	-1.85573	-2.99775	5e-05	0.0015538	yes
RTP4	chr3:187086119-187089864	1.26845	0.364851	-1.79769	-3.57418	5e-05	0.0015538	yes
SGCA	chr17:48240883-48258539	2.92929	0.844248	-1.79481	-1.76549	5e-05	0.0015538	yes
FCRLA	chr1:161676761-161684142	107.805	31.2682	-1.78566	-9.51017	5e-05	0.0015538	yes
ROBO2	chr3:75955845-77699115	1.27093	0.36863	-1.78564	-1.37959	0.0024	0.0368908	yes
TNFRSF17	chr16:12021229-12070500	47.3629	13.7615	-1.78312	-8.10752	5e-05	0.0015538	yes
GPD2	chr2:157291801-157470247	2.87058	0.835863	-1.78	-2.01995	5e-05	0.0015538	yes
TMEM178B	chr7:140774031-141180180	1.63592	0.476365	-1.77996	-5.16477	5e-05	0.0015538	yes
GBP2	chr1:89571814-89641723	3.06909	0.897828	-1.7733	-2.97281	5e-05	0.0015538	yes
FMO3	chr1:171060017-171086959	5.49953	1.61264	-1.76988	-3.32314	5e-05	0.0015538	yes
PPM1J	chr1:113243727-113258099	3.01092	0.901279	-1.74016	-1.79029	0.0026	0.0391543	yes
LEKR1	chr3:156543269-156763918	2.24309	0.676845	-1.72859	-1.73139	0.0001	0.00287575	yes
DAPL1	chr2:159651828-159719797	17.0526	5.1681	-1.72229	-5.84905	5e-05	0.0015538	yes
MYL4	chr17:45277811-45301045	2.94219	0.898618	-1.71111	-2.54594	5e-05	0.0015538	yes
ABCC8	chr11:17414431-17498449	1.13146	0.345726	-1.71048	-1.10439	0.00115	0.02107	yes
RGS22	chr8:100973163-101143496	3.18366	0.991739	-1.68265	-1.85528	0.0002	0.00515933	yes
MILR1	chr17:62461568-62464760	12.1893	3.80305	-1.68039	-5.45123	5e-05	0.0015538	yes
LINC00173	chr12:116971226-116974323	5.16817	1.61299	-1.67992	-1.81332	0.00255	0.0386044	yes
TXNIP	chr1:145438468-145442635	73.4224	22.983	-1.67565	-8.51084	5e-05	0.0015538	yes
C1orf228	chr1:45140363-45191263	8.71921	2.74241	-1.66875	-2.81062	5e-05	0.0015538	yes
WFDC3	chr20:44376582-44420571	2.07692	0.65636	-1.66188	-1.48281	0.0003	0.00715857	yes
CPNE5	chr6:36708551-36807778	27.8716	8.90744	-1.64572	-5.82927	5e-05	0.0015538	yes
TAC3	chr12:57403783-57444982	3.47342	1.11139	-1.644	-2.72413	5e-05	0.0015538	yes
PLEKHA2	chr8:38758752-38831428	23.8909	7.67567	-1.6381	-4.26498	5e-05	0.0015538	yes
ARHGEF11	chr1:156904631-157015162	1.75891	0.574531	-1.61422	-1.87714	0.0005	0.0108463	yes
VIL1	chr2:219283814-219433084	4.19921	1.38388	-1.6014	-2.28996	5e-05	0.0015538	yes
CSGALNACT1	chr8:19261671-19615540	1.41458	0.471972	-1.5836	-1.38088	5e-05	0.0015538	yes
ACOT9	chrX:23720369-23784592	1.12764	0.376793	-1.58146	-1.78044	5e-05	0.0015538	yes
PLB1	chr2:28680011-28887406	1.55115	0.52427	-1.56496	-1.45214	0.0008	0.0158294	yes
EVL	chr14:100437785-100610573	9.06843	3.08351	-1.55628	-2.48726	5e-05	0.0015538	yes
GRIP1	chr12:66741210-67197966	4.35662	1.48671	-1.55109	-2.42822	5e-05	0.0015538	yes
DPPA2	chr3:109012634-109035364	1.90702	0.651561	-1.54935	-3.75225	5e-05	0.0015538	yes
CCR7	chr17:38710020-38721724	1.63561	0.562487	-1.53994	-2.45924	5e-05	0.0015538	yes
GBP3	chr1:89472348-89488577	1.29107	0.448105	-1.52666	-1.21329	0.0016	0.027018	yes
CAPN14	chr2:31395923-31456724	2.08622	0.730147	-1.51463	-5.76783	5e-05	0.0015538	yes
FCRLB	chr1:161691352-161697933	7.33321	2.57135	-1.51192	-6.38728	5e-05	0.0015538	yes
CHN1	chr2:175664090-175870097	9.22602	3.2489	-1.50576	-4.08285	5e-05	0.0015538	yes
FER1L4	chr20:34146506-34195484	15.7851	5.57951	-1.50035	-2.17638	5e-05	0.0015538	yes
PLEKHH2	chr2:43864411-43995126	2.27465	0.813069	-1.48419	-1.51691	0.00125	0.0225721	yes
TFPI	chr2:187866602-188430487	1.39998	0.50108	-1.4823	-1.36128	0.00185	0.0303697	yes
AIM2	chr1:159032273-159116886	32.379	11.6126	-1.47937	-6.05206	5e-05	0.0015538	yes
GIPR	chr19:46171501-46186982	4.81172	1.72734	-1.478	-1.86224	0.00135	0.0238409	yes
COLEC12	chr18:319360-500722	2.61088	0.944471	-1.46696	-5.69916	5e-05	0.0015538	yes
C1orf168	chr1:57184476-57285369	1.52196	0.557164	-1.44975	-2.90277	5e-05	0.0015538	yes
RMDN2	chr2:38150329-38408997	1.66074	0.608407	-1.44872	-1.45253	0.0004	0.00912127	yes
FGF14	chr13:102104965-103054807	1.24142	0.458383	-1.43736	-2.34471	5e-05	0.0015538	yes
PRAME	chr22:22890122-22909007	12.8429	4.76606	-1.4301	-6.21482	5e-05	0.0015538	yes
ALOX15B	chr17:7942334-7952452	2.15543	0.809277	-1.41327	-4.76621	5e-05	0.0015538	yes
ALDH3B2	chr11:67429632-67448671	4.17841	1.57613	-1.40657	-2.13895	0.00035	0.00819556	yes
AGR2	chr7:16831434-16873057	11.5516	4.38496	-1.39746	-4.68823	5e-05	0.0015538	yes
PLEKHG1	chr6:150920998-151164799	3.06347	1.16704	-1.39231	-4.85358	5e-05	0.0015538	yes
SYNGR4	chr19:48867651-48879633	2.09014	0.801728	-1.38242	-1.6312	0.00035	0.00819556	yes
ILDR1	chr3:121706169-121741051	1.83791	0.7059	-1.38053	-4.17805	5e-05	0.0015538	yes
UBBP4	chr17:21729600-21731762	4.07537	1.57196	-1.37437	-1.78705	0.0014	0.0244652	yes
GSTA4	chr6:52842750-52860176	8.49935	3.27976	-1.37376	-3.76524	5e-05	0.0015538	yes
NRG2	chr5:139226363-139422884	1.32082	0.511011	-1.37001	-1.76816	5e-05	0.0015538	yes
IFITM2	chr11:307630-315272	92.8999	35.9895	-1.3681	-4.2332	5e-05	0.0015538	yes
RASSF4	chr10:45306471-45491339	2.77597	1.07939	-1.36278	-1.35877	0.00195	0.0315717	yes
FXYD1	chr19:35615416-35645204	1.81214	0.714445	-1.3428	-1.18076	0.0031	0.0448638	yes
ADAMTS6	chr5:64444562-64777747	1.18664	0.468033	-1.3422	-1.60949	0.00085	0.0166543	yes
LAIR2	chr19:55009099-55021897	6.16454	2.43168	-1.34204	-3.23856	5e-05	0.0015538	yes
SEC16B	chr1:177893090-178007142	1.71947	0.6788	-1.3409	-1.86793	0.00035	0.00819556	yes
IGKV5-2	chr2:89196747-89197300	7.78877	3.1203	-1.31971	-2.86371	5e-05	0.0015538	yes
MX1	chr21:42792230-42831141	7.4397	2.98653	-1.31677	-3.54731	5e-05	0.0015538	yes
MACROD2	chr20:13829892-16033842	3.21726	1.29705	-1.3106	-2.56427	5e-05	0.0015538	yes
CXorf21	chrX:30576940-30595961	3.64645	1.4752	-1.30558	-4.83294	5e-05	0.0015538	yes
RARRES3	chr11:63304280-63313934	5.94562	2.41089	-1.30226	-3.24387	5e-05	0.0015538	yes
CAMP	chr3:48264836-48266981	12.6543	5.13995	-1.2998	-4.90685	5e-05	0.0015538	yes
SPOCD1	chr1:32254730-32281652	2.44222	0.993874	-1.29706	-2.16227	5e-05	0.0015538	yes
IFNB1	chr9:21077103-21077943	1.25981	0.513276	-1.2954	-2.03732	0.0025	0.0380197	yes
CC2D2A	chr4:15471488-15603180	2.80417	1.14293	-1.29484	-1.84971	0.0001	0.00287575	yes
GIPC1	chr19:14588571-14606944	17.3334	7.06696	-1.29439	-2.32577	5e-05	0.0015538	yes
REM2	chr14:23352373-23356895	4.03655	1.65014	-1.29053	-4.8389	5e-05	0.0015538	yes
KCNK9	chr8:140613080-140715299	2.1048	0.861765	-1.28831	-1.91078	0.002	0.0321476	yes
CFP	chrX:47483611-47489704	4.04217	1.655	-1.2883	-2.51548	5e-05	0.0015538	yes
GPR18	chr13:99853027-100038688	117.974	48.3193	-1.2878	-3.95153	5e-05	0.0015538	yes
CHRNA6	chr8:42607762-42651535	2.29348	0.940642	-1.28582	-2.04213	0.0002	0.00515933	yes
KLHL3	chr5:136953188-137071779	1.3895	0.571302	-1.28224	-1.27771	0.00095	0.018187	yes
COL28A1	chr7:7395833-7575484	1.45554	0.60044	-1.27746	-2.09437	0.0005	0.0108463	yes
ZDHHC14	chr6:157802164-158099178	29.6185	12.2328	-1.27575	-3.43345	5e-05	0.0015538	yes
PROM1	chr4:15961865-16086001	1.41296	0.583732	-1.27535	-0.992228	0.00155	0.0263737	yes
ZNF385A	chr12:54747444-54891472	4.21247	1.7408	-1.27492	-2.91049	5e-05	0.0015538	yes
BANK1	chr4:102332442-102995969	7.64338	3.17868	-1.26578	-3.6574	5e-05	0.0015538	yes
ALDH1A1	chr9:75515577-75695358	2.42579	1.01066	-1.26316	-2.57472	5e-05	0.0015538	yes
PTPRG	chr3:61547242-62355005	14.2082	5.93431	-1.25957	-3.89872	5e-05	0.0015538	yes
C20orf202	chr20:1184097-1188918	1.02497	0.428275	-1.25898	-2.64168	0.0002	0.00515933	yes
ESPNL	chr2:239008797-239041928	1.3548	0.566259	-1.25855	-2.14119	0.0003	0.00715857	yes
CMAHP	chr6:25081547-25166793	5.25395	2.23024	-1.2362	-2.91047	5e-05	0.0015538	yes
STIM2	chr4:26859299-27027003	184.871	78.6663	-1.2327	-4.19428	5e-05	0.0015538	yes
C10orf10	chr10:45306471-45491339	4.3317	1.84428	-1.23188	-2.94827	5e-05	0.0015538	yes
RGS3	chr9:116207010-116360018	4.18619	1.78587	-1.22901	-1.75134	5e-05	0.0015538	yes
DNAJB13	chr11:73661363-73681411	2.51967	1.07791	-1.225	-2.21425	5e-05	0.0015538	yes
AKAP2	chr9:112403067-112934792	30.0811	12.9019	-1.22127	-4.00433	5e-05	0.0015538	yes
C3	chr19:6677714-6737614	25.4239	10.9584	-1.21415	-1.69625	0.00355	0.0497248	yes
C10orf128	chr10:50362772-50396630	3.88215	1.68525	-1.20389	-3.11509	5e-05	0.0015538	yes
IFITM1	chr11:307630-315272	54.3123	23.6042	-1.20223	-4.92322	5e-05	0.0015538	yes
TMPRSS15	chr21:19641432-19858917	44.1797	19.2312	-1.19993	-4.22019	5e-05	0.0015538	yes
FCRL1	chr1:157764192-157789895	5.6946	2.48314	-1.19743	-3.32342	5e-05	0.0015538	yes
APBB1	chr11:6416354-6440644	12.2557	5.38121	-1.18745	-5.299	5e-05	0.0015538	yes
RASGEF1B	chr4:82347546-82965397	4.64238	2.04183	-1.185	-4.06074	5e-05	0.0015538	yes
AFF3	chr2:100162322-100759201	19.1126	8.41056	-1.18425	-2.92655	5e-05	0.0015538	yes
ME3	chr11:86142631-86383678	4.43423	1.95222	-1.18357	-2.71535	5e-05	0.0015538	yes
FAM43A	chr3:194406621-194409762	6.97695	3.08016	-1.17959	-6.02067	5e-05	0.0015538	yes
HMGB1P1	chr20:56063447-56064083	11.4782	5.11054	-1.16735	-4.14654	5e-05	0.0015538	yes
PI16	chr6:36922208-36932613	7.83677	3.5046	-1.16101	-2.10024	0.0001	0.00287575	yes
OSBPL1A	chr18:21718941-21977844	2.62723	1.17624	-1.15936	-1.57326	0.00045	0.0099887	yes
RHOC	chr1:113243727-113258099	13.1558	5.89573	-1.15796	-3.38114	5e-05	0.0015538	yes
CCNB3	chrX:49967363-50094909	1.08703	0.490369	-1.14845	-1.30759	0.00095	0.018187	yes
MGLL	chr3:127407908-127542051	12.9727	5.85747	-1.14712	-3.13121	0.0003	0.00715857	yes
SH3BP5	chr3:15295690-15382875	11.8955	5.37212	-1.14686	-4.59908	5e-05	0.0015538	yes
BNC2	chr9:16409500-16870841	1.2978	0.588255	-1.14156	-1.41681	0.0031	0.0448638	yes
ACTG2	chr2:74119440-74146992	6.88541	3.12605	-1.1392	-4.26795	5e-05	0.0015538	yes
LRRC4B	chr19:51020148-51071302	1.90184	0.864152	-1.13804	-3.81478	5e-05	0.0015538	yes
FBXW12	chr3:48413708-48442666	1.29504	0.590071	-1.13404	-2.23934	0.0002	0.00515933	yes
DUSP26	chr8:33448855-33457624	3.73355	1.70805	-1.1282	-2.82058	5e-05	0.0015538	yes
LIMA1	chr12:50569570-50677329	48.4826	22.5208	-1.10621	-3.72565	5e-05	0.0015538	yes
SULF2	chr20:46130600-46415360	57.7107	26.8543	-1.10368	-1.61928	0.0034	0.0481282	yes
ILDR2	chr1:166882442-166944719	1.52965	0.713627	-1.09996	-4.18408	5e-05	0.0015538	yes
FAT3	chr11:92085261-92629618	14.2909	6.67764	-1.09769	-1.99485	0.00115	0.02107	yes
CYB561A3	chr11:61066922-61136981	103.619	48.7094	-1.08902	-2.23293	0.00045	0.0099887	yes
SPINK2	chr4:57676025-57687908	49.1001	23.0869	-1.08865	-4.06169	5e-05	0.0015538	yes
BCAS1	chr20:52553315-52687304	3.05418	1.43892	-1.08579	-2.98004	5e-05	0.0015538	yes
RGS9	chr17:63133548-63223821	2.82377	1.33397	-1.0819	-1.92824	0.0021	0.0334332	yes
HEMGN	chr9:100689072-100707138	4.88542	2.31141	-1.07971	-4.7357	5e-05	0.0015538	yes
FAIM3	chr1:207077730-207096592	5.78826	2.74354	-1.07709	-2.25785	0.0002	0.00515933	yes
SYNPO	chr5:149980641-150038782	3.1726	1.51268	-1.06856	-2.74518	5e-05	0.0015538	yes
EPHA4	chr2:222282746-222439174	2.94437	1.40883	-1.06346	-1.41856	0.00285	0.0419423	yes
TNFSF10	chr3:172223297-172241297	4.90541	2.34845	-1.06267	-2.56506	5e-05	0.0015538	yes
TRAC	chr14:23016446-23021097	8.82364	4.23428	-1.05926	-4.20084	5e-05	0.0015538	yes
BFSP2	chr3:133118838-133194066	26.0171	12.4854	-1.05922	-4.04155	5e-05	0.0015538	yes
GBP1	chr1:89518001-89531043	2.43783	1.17037	-1.05864	-2.24837	5e-05	0.0015538	yes
CCDC122	chr13:44398044-44468068	9.22739	4.43326	-1.05756	-1.70848	0.00285	0.0419423	yes
JUN	chr1:59246464-59249785	1.69336	0.813611	-1.05748	-3.90157	5e-05	0.0015538	yes
IGKV4-1	chr2:89184912-89185669	19.5408	9.39204	-1.05698	-4.14791	5e-05	0.0015538	yes
LY86	chr6:6346697-6655216	8.48722	4.09951	-1.04984	-3.55894	5e-05	0.0015538	yes
SRGN	chr10:70847861-70864567	9.41308	4.58467	-1.03785	-4.4064	5e-05	0.0015538	yes
NRGN	chr11:124609741-124617106	33.1329	16.1859	-1.03352	-5.55218	5e-05	0.0015538	yes
KBTBD8	chr3:67048726-67061634	13.9856	6.83719	-1.03247	-5.6297	5e-05	0.0015538	yes
ARHGAP32	chr11:128834954-129149219	2.0576	1.00876	-1.02838	-2.45904	5e-05	0.0015538	yes
CLGN	chr4:141309608-141349122	3.37717	1.66206	-1.02285	-4.12612	5e-05	0.0015538	yes
SERPINI1	chr3:167453030-167543356	23.7889	11.7991	-1.01161	-3.94309	5e-05	0.0015538	yes
LAIR1	chr19:54865361-54882165	8.82121	4.39079	-1.0065	-3.3384	5e-05	0.0015538	yes
TRPM4	chr19:49660997-49715093	21.5289	10.7228	-1.0056	-3.56758	5e-05	0.0015538	yes
HIST1H2BM	chr6:27782821-27783267	2.61587	5.25236	1.00568	2.13765	0.00115	0.02107	yes
SCD	chr10:102106880-102124591	30.6428	63.1858	1.04405	6.30668	5e-05	0.0015538	yes
HIST1H2BC	chr6:26115100-26124154	1.97715	4.08536	1.04704	2.36973	0.0002	0.00515933	yes
IGHV2-70	chr14:107178819-107179338	2.78376	5.83506	1.06771	2.30004	0.00065	0.0133764	yes
TLR3	chr4:186990305-187009223	1.34415	2.8302	1.07421	3.14673	5e-05	0.0015538	yes
IGHV3-72	chr14:107198931-107199471	5.67396	12.0201	1.08302	3.20376	5e-05	0.0015538	yes
FADS1	chr11:61447904-61634826	19.959	42.8236	1.10137	2.86812	5e-05	0.0015538	yes
HIST1H2BG	chr6:26216427-26216872	2.20083	4.73974	1.10676	2.14897	0.00065	0.0133764	yes
SRL	chr16:4239374-4292081	10.0617	21.7484	1.11204	6.78266	5e-05	0.0015538	yes
LDLR	chr19:11200037-11266484	24.6103	53.62	1.12351	2.32892	5e-05	0.0015538	yes
BEST3	chr12:70037139-70093256	69.1523	151.869	1.13498	4.26324	5e-05	0.0015538	yes
WSB1	chr17:25621101-25640657	59.5591	131.676	1.1446	5.29578	5e-05	0.0015538	yes
GDAP1L1	chr20:42875886-42909013	1.2799	2.83188	1.14573	2.11662	0.00085	0.0166543	yes
VWA5A	chr11:123986068-124018428	0.61003	1.37824	1.17587	2.00287	0.00015	0.00412994	yes
CCDC144A	chr17:16592850-16719854	0.860956	1.96882	1.19332	2.20901	5e-05	0.0015538	yes
AGMO	chr7:15239942-15601640	3.78624	8.7074	1.20148	3.13713	5e-05	0.0015538	yes
MVK	chr12:109991541-110035067	4.99246	11.9475	1.25889	2.83299	5e-05	0.0015538	yes
SQLE	chr8:126010738-126034525	25.8069	62.2629	1.27062	5.85869	5e-05	0.0015538	yes
HIST1H3D	chr6:26197067-26199521	2.28585	5.56282	1.28309	2.2416	0.00065	0.0133764	yes
HIST1H4C	chr6:26104103-26104518	5.38206	13.1764	1.29172	3.66506	5e-05	0.0015538	yes
ZPLD1	chr3:101818087-102198685	3.5534	8.76553	1.30264	6.77511	5e-05	0.0015538	yes
HMGCR	chr5:74615979-74657929	20.4842	50.8821	1.31264	3.58077	5e-05	0.0015538	yes
CCDC144B	chr17:18414534-18528930	3.8837	9.80178	1.33561	2.00345	0.0003	0.00715857	yes
FDFT1	chr8:11653081-11696818	126.804	325.64	1.36068	6.81892	5e-05	0.0015538	yes
TEC	chr4:48137799-48271881	1.41457	3.65952	1.37129	1.90504	0.00045	0.0099887	yes
C6orf183	chr6:109487035-109592217	0.678392	1.78155	1.39294	4.16795	5e-05	0.0015538	yes
KIFC3	chr16:57792128-57896957	0.872082	2.29035	1.39303	1.46739	5e-05	0.0015538	yes
IGLL1	chr22:23909250-23922495	96.7166	258.662	1.41923	8.26802	5e-05	0.0015538	yes
CACHD1	chr1:64936427-65158741	5.8706	15.9906	1.44565	6.99438	5e-05	0.0015538	yes
PLXNA1	chr3:126707436-126756235	2.94532	8.11212	1.46165	2.10781	5e-05	0.0015538	yes
BTBD3	chr20:11871370-11907257	24.5283	67.5789	1.46213	5.71377	5e-05	0.0015538	yes
FADS2	chr11:61447904-61634826	10.8276	30.8652	1.51126	1.73519	0.0002	0.00515933	yes
PCP4	chr21:41239242-41301322	0.500719	1.46906	1.55282	1.69355	0.00305	0.0443323	yes
FHL1	chrX:135229558-135293518	0.613975	1.87311	1.60918	2.08454	5e-05	0.0015538	yes
HMGCS1	chr5:43287702-43313614	15.73	48.0174	1.61004	7.46686	5e-05	0.0015538	yes
INSIG1	chr7:155089485-155101945	12.094	37.2536	1.62308	8.35871	5e-05	0.0015538	yes
MSMO1	chr4:166248774-166264312	14.4314	45.2576	1.64894	7.36986	5e-05	0.0015538	yes
HIST1H1E	chr6:26156558-26157343	1.50443	4.79137	1.67122	4.3272	5e-05	0.0015538	yes
FGF12	chr3:191857183-192485553	9.19266	29.7607	1.69485	6.07009	5e-05	0.0015538	yes
C9orf3	chr9:97488982-97849441	4.94453	16.1971	1.71183	5.37589	5e-05	0.0015538	yes
HIST1H2AL	chr6:27833033-27833606	0.747485	2.56676	1.77983	2.63175	0.0004	0.00912127	yes
HAL	chr12:96366439-96390143	0.70822	2.56948	1.85921	1.94465	5e-05	0.0015538	yes
HIST1H2BO	chr6:27861202-27861669	1.60809	6.38164	1.98858	3.69781	5e-05	0.0015538	yes
HIST1H1B	chr6:27834569-27835359	1.02157	4.11625	2.01054	4.51521	5e-05	0.0015538	yes
TRIM55	chr8:67039130-67087720	0.86327	3.55492	2.04193	4.63952	5e-05	0.0015538	yes
PYHIN1	chr1:158900585-158946844	2.12439	8.97977	2.07963	6.83631	5e-05	0.0015538	yes
TSPAN32	chr11:2316874-2339430	0.462628	2.01277	2.12126	1.68249	5e-05	0.0015538	yes
CHRNA2	chr8:27317278-27337400	0.3008	1.33654	2.15162	1.83161	5e-05	0.0015538	yes
HIST1H4B	chr6:26027123-26027480	1.20059	5.33758	2.15244	2.7383	0.0009	0.0174464	yes
ZNF283	chr19:44331443-44353307	0.320132	1.49303	2.2215	1.61433	0.00075	0.0149731	yes
HIST1H3I	chr6:27839622-27840099	0.574725	3.0849	2.42428	3.25761	0.001	0.0188916	yes
CTSB	chr8:11700032-11726957	0.368556	1.98579	2.42976	1.40841	5e-05	0.0015538	yes
CASP10	chr2:202047603-202094129	0.318187	1.73187	2.44438	2.3733	5e-05	0.0015538	yes
CEP97	chr3:101442768-101489406	2.94513	20.7121	2.81407	6.87951	5e-05	0.0015538	yes
CREB5	chr7:28338939-28865511	5.61459	48.5129	3.11112	11.7817	5e-05	0.0015538	yes
TSTD3	chr6:99880189-99979794	1.09098	11.1019	3.34711	3.96067	5e-05	0.0015538	yes
IGKV3D-11	chr2:90211642-90212253	0.187972	2.27318	3.59612	2.44123	0.0027	0.0403872	yes
