# Supplementary material for: Interferon regulatory factor 8 regulates caspase-1 expression to facilitate Epstein-Barr virus reactivation in response to B cell receptor stimulation and chemical induction
Source: PLoS Pathog. 2018 Jan 22;14(1):e1006868. doi: 10.1371/journal.ppat.1006868 (PMC5794192; doi:10.1371/journal.ppat.1006868)
Supplement: S2 Table — (XLSX) [file ppat.1006868.s002.xlsx]

## Sheet: S2 Table
S2 Table. The predicted caspase cleaved EBV proteins and their cleavage sites.
Note: The gene names with yellow background are the proteins with predicted caspase cleavage sites by each software and the shared predictions by both softwares are highlighted in red.
			Predicted caspase cleavage sites by PeptideCutter												Predicted caspase cleavage sites by GraBCas
Entry	Entry name	Protein names	Gene names	Length	CASP1	CASP2	CASP3	CASP4	CASP5	CASP6	CASP7	CASP8	CASP9	CASP10	Gene names	Length	CASP1	CASP2	CASP3	CASP4	CASP5	CASP6	CASP7	CASP8
Q8AZK7	EBNA5_EBVB9	Epstein-Barr nuclear antigen leader protein (EBNA-LP) (EBV nuclear antigen leader protein) (Epstein-Barr nuclear antigen 5) (EBNA-5) (EBV nuclear antigen 5)	EBNA-LP EBNA5	506											EBNA-LP EBNA5	506
P12978	EBNA2_EBVB9	Epstein-Barr nuclear antigen 2 (EBNA-2) (EBV nuclear antigen 2)	EBNA2 BYRF1	487											EBNA2 BYRF1	487						21		21
P03211	EBNA1_EBVB9	Epstein-Barr nuclear antigen 1 (EBNA-1) (EBV nuclear antigen 1)	EBNA1 BKRF1	641											EBNA1 BKRF1	641
P03204	EBNA6_EBVB9	Epstein-Barr nuclear antigen 6 (EBNA-6) (EBV nuclear antigen 6) (Epstein-Barr nuclear antigen 3C) (EBNA-3C) (EBV nuclear antigen 3C) (Epstein-Barr nuclear antigen 4B) (EBNA-4B) (EBV nuclear antigen 4B)	EBNA6 BERF3-BERF4	992											EBNA6 BERF3-BERF4	992		441			29
P13285	LMP2_EBVB9	Latent membrane protein 2 (Terminal protein)	LMP2	497	91										LMP2	497	91	91		91
P03230	LMP1_EBVB9	Latent membrane protein 1 (LMP-1) (Protein p63) [Cleaved into: Protein p25]	LMP1 BNLF1	386	341										LMP1 BNLF1	386
P12977	EBNA3_EBVB9	Epstein-Barr nuclear antigen 3 (EBNA-3) (EBV nuclear antigen 3) (Epstein-Barr nuclear antigen 3A) (EBNA-3A) (EBV nuclear antigen 3A)	EBNA3 BLRF3-BERF1	944											EBNA3 BLRF3-BERF1	944		271				70
P03200	GP350_EBVB9	Envelope glycoprotein GP350 (Membrane antigen) (MA)	BLLF1	907											BLLF1	907						361		208, 361
P03191	EAD_EBVB9	DNA polymerase processivity factor BMRF1 (Early antigen protein D) (EA-D) (Polymerase accessory subunit)	BMRF1	404											BMRF1	404
P03205	GP42_EBVB9	Glycoprotein 42 (gp42) [Cleaved into: Soluble gp42]	BZLF2	223											BZLF2	223
P03188	GB_EBVB9	Envelope glycoprotein B (gB)	gB BALF4	857	115, 210, 575										gB BALF4	857	133				133	617		133
P13288	KR2_EBVB9	Serine/threonine-protein kinase BGLF4 (EC 2.7.11.1)	BGLF4	429											BGLF4	429		207, 332	207
P03203	EBNA4_EBVB9	Epstein-Barr nuclear antigen 4 (EBNA-4) (EBV nuclear antigen 4) (Epstein-Barr nuclear antigen 3B) (EBNA-3B) (EBV nuclear antigen 3B)	EBNA4 BERF2A-BERF2B	938											EBNA4 BERF2A-BERF2B	938		112, 512, 551				333
P03234	SCAF_EBVB9	Capsid scaffolding protein (Capsid protein P40) (Protease precursor) (pPR) (Protein EC-RF3/EC-RF3A) (Virion structural protein BVRF2) [Cleaved into: Assemblin (EC 3.4.21.97) (Protease); Assembly protein (Capsid assembly protein)]	BVRF2	605	158, 403										BVRF2	605		240	240				240
P03206	BZLF1_EBVB9	Trans-activator protein BZLF1 (EB1) (Zebra)	BZLF1	245											BZLF1	245								228
P03186	LTP_EBVB9	Large tegument protein deneddylase (EC 3.4.19.12) (EC 3.4.22.-)	BPLF1	3149	216, 1535, 2542, 3140							186			BPLF1	3149	216,1535	683, 1673		963	186	186, 1064		186, 770, 963, 1064, 1091
Q04360	ICP27_EBVB9	mRNA export factor ICP27 homolog (Mta) (ORF57 protein homolog) (Protein SM)	BMLF1; BSLF2	479											BMLF1; BSLF2	479
P03182	EAR_EBVB9	Apoptosis regulator BHRF1 (Early antigen protein R) (EA-R) (Nuclear antigen)	BHRF1	191											BHRF1	191
P03180	IL10H_EBVB9	Viral interleukin-10 homolog (vIL-10) (20 kDa protein) (Protein BCRF1)	BCRF1	170			55				55				BCRF1	170			55			55	55	55
P03228	BARF1_EBVB9	Secreted protein BARF1 (33 kDa early protein) (p33)	BARF1	221											BARF1	221
P03198	DPOL_EBVB9	DNA polymerase catalytic subunit (EC 2.7.7.7)	BALF5	1015											BALF5	1015					272			86, 272
P03192	BMRF2_EBVB9	Protein BMRF2	BMRF2	357											BMRF2	357
P03195	DUT_EBVB9	Deoxyuridine 5'-triphosphate nucleotidohydrolase (dUTPase) (EC 3.6.1.23) (dUTP pyrophosphatase)	DUT BLLF3	278											DUT BLLF3	278
P03217	AN_EBVB9	Shutoff alkaline exonuclease (SOX) (EC 3.1.-.-)	BGLF5	470	311										BGLF5	470		80
P03185	NEC2_EBVB9	Nuclear egress protein 2	NEC2 BFRF1	336	115										NEC2 BFRF1	336						117
P03231	GH_EBVB9	Envelope glycoprotein H (gH)	gH BXLF2	706											gH BXLF2	706		489
P14347	BFRF2_EBVB9	Uncharacterized protein BFRF2	BFRF2	591	268										BFRF2	591		538				30	30	30
P03218	BILF2_EBVB9	Glycoprotein BILF2	BILF2	248											BILF2	248
P03225	BDLF2_EBVB9	Protein BDLF2	BDLF2	420											BDLF2	420
P03224	BDLF3_EBVB9	Glycoprotein BDLF3	BDLF3	234											BDLF3	234
P0CK58	BALF1_EBVB9	Apoptosis regulator BALF1	BALF1	220											BALF1	220		88
P03197	BLRF2_EBVB9	Tegument protein BLRF2	BLRF2	162											BLRF2	162
P03181	BHLF1_EBVB9	Uncharacterized protein BHLF1	BHLF1	660											BHLF1	660
P03199	BLLF2_EBVB9	Uncharacterized protein BLLF2	BLLF2	148											BLLF2	148
P03208	BILF1_EBVB9	G-protein coupled receptor BILF1	BILF1	312											BILF1	312
P30117	BKRF4_EBVB9	Tegument protein BKRF4	BKRF4	217											BKRF4	217		49, 54, 93		63		63		54, 63, 93
P03210	BRRF2_EBVB9	Tegument protein BRRF2	BRRF2	537											BRRF2	537		194, 510
Q8AZJ3	BNL2B_EBVB9	Uncharacterized protein BNLF2b	BNLF2b	98											BNLF2b	98
P03207	BRRF1_EBVB9	Transcriptional activator BRRF1	BRRF1	310											BRRF1	310
P0C739	BNL2A_EBVB9	Protein BNLF2a	BNLF2a	60											BNLF2a	60
P30119	BTRF1_EBVB9	Uncharacterized protein BTRF1	BTRF1	404											BTRF1	404
P0CK51	CEP3_EBVB9	Cytoplasmic envelopment protein 3	BBLF1	75											BBLF1	75					58			58
P29882	CEP1_EBVB9	Cytoplasmic envelopment protein 1	BBRF2	278	228										BBRF2	278			88				88
P0CK53	CEP2_EBVB9	Cytoplasmic envelopment protein 2	BGLF2	336											BGLF2	336
P03222	CVC1_EBVB9	Capsid vertex component 1	CVC1 BGLF1	507	459										CVC1 BGLF1	507
P03233	CVC2_EBVB9	Capsid vertex component 2	CVC2 BVRF1	570											CVC2 BVRF1	570		506		506		71
P03227	DNBI_EBVB9	Major DNA-binding protein	DBP BALF2	1128	309										DBP BALF2	1128		1032						501
P03212	GL_EBVB9	Envelope glycoprotein L (gL)	gL BKRF2	137											gL BKRF2	137
P03215	GM_EBVB9	Envelope glycoprotein M (gM)	gM BBRF3	405	88										gM BBRF3	405
P03196	GN_EBVB9	Envelope glycoprotein N	gN BLRF1	102	102										gN BLRF1	102
P03214	HELI_EBVB9	DNA replication helicase (EC 3.6.4.-)	HELI BBLF4	809	489										HELI BBLF4	809		489		489	489			489
P03189	ITP_EBVB9	Inner tegument protein	BOLF1	1239	182, 841										BOLF1	1239		1128		1154	1154		1006	26
P0C725	LF2_EBVB9	Protein LF2	LF2	429											LF2	429		248	248				248
P03177	KITH_EBVB9	Thymidine kinase (EC 2.7.1.21)	TK BXLF1	607	536										TK BXLF1	607		184						37
Q8AZJ5	LF1_EBVB9	Uncharacterized LF1 protein	LF1	469	6										LF1	469		6		338				6, 338
P0C727	LF3_EBVB9	Uncharacterized protein LF3	LF3	924											LF3	924
P03226	MCP_EBVB9	Major capsid protein (MCP)	MCP BcLF1	1381											MCP BcLF1	1381				299				299
P03179	MTP_EBVB9	Major tegument protein (MTP) (Protein p140)	BNRF1	1318	1279										BNRF1	1318		477						595
P0CK47	NEC1_EBVB9	Nuclear egress protein 1	NEC1 BFLF2	318											NEC1 BFLF2	318
P03213	PORTL_EBVB9	Portal protein	BBRF1	613	340, 541										BBRF1	613		541						541
P03193	PRIM_EBVB9	DNA primase (EC 2.7.7.-)	BSLF1	874											BSLF1	874		96
P03190	RIR1_EBVB9	Ribonucleoside-diphosphate reductase large subunit (R1) (EC 1.17.4.1) (Ribonucleotide reductase large subunit)	RIR1 BORF2	826	815							815			RIR1 BORF2	826	815	151, 485, 815		815	815	815		30, 151, 815
P0CAP6	RIR2_EBVB9	Ribonucleoside-diphosphate reductase small subunit (EC 1.17.4.1) (Ribonucleotide reductase small subunit)	RIR2 BaRF1	302											RIR2 BaRF1	302		35
Q9Q2P0	RPMS1_EBVB9	Uncharacterized protein RPMS1	RPMS1	103											RPMS1	103
P14348	SCP_EBVB9	Small capsomere-interacting protein	SCP BFRF3	176	17										SCP BFRF3	176		17	20	17	17			17
P03209	RTA_EBVB9	Replication and transcription activator (Rta) (Immediate-early protein Rta)	BRLF1	605											BRLF1	605		28, 223
P0CK49	TEG7_EBVB9	Tegument protein UL51 homolog	BSRF1	218											BSRF1	218								44
P25939	TRM1_EBVB9	Tripartite terminase subunit 1	TRM1 BALF3	685	362										TRM1 BALF3	685
P03219	TRM3_EBVB9	Tripartite terminase subunit 3 (EC 3.1.-.-) (Terminase large subunit)	TRM3 BGRF1/BDRF1	690			394								TRM3 BGRF1/BDRF1	690	504
P03187	TRX1_EBVB9	Triplex capsid protein 1	TRX1 BORF1	364						351					TRX1 BORF1	364				351		351		351
P25214	TRX2_EBVB9	Triplex capsid protein 2	TRX2 BDLF1	301											TRX2 BDLF1	301
P03184	UL32_EBVB9	Packaging protein UL32 homolog	BFLF1	525											BFLF1	525		371
P03232	UL24_EBVB9	Protein UL24 homolog	BXRF1	248											BXRF1	248
P03220	UL95_EBVB9	Protein BGLF3	BGLF3	332											BGLF3	332		225
P03235	YEC4_EBVB9	Uncharacterized protein EC-RF4	EC-RF4	289											EC-RF4	289			24				24
P25215	UL87_EBVB9	TBP-like protein BcRF1	BcRF1	575	295										BcRF1	575	172
P12888	UNG_EBVB9	Uracil-DNA glycosylase (UDG) (EC 3.2.2.27) (UNG)	UNG BKRF3	255	172										UNG BKRF3	255
P0CK56	UL92_EBVB9	Uncharacterized protein BDLF4	BDLF4	225											BDLF4	225		102
P30118	YBL2_EBVB9	Uncharacterized protein BBLF2	BBLF2	522	424										BBLF2	522		424		424	424			232, 424
